# Supplementary material for: Bis(2,2′-bipyridine-κ2 N,N′)dichloridocadmium(II)
Source: Acta Crystallogr Sect E Struct Rep Online. 2010 Nov 30;66(Pt 12):m1692. doi: 10.1107/S1600536810049251 (PMC3011694; doi:10.1107/S1600536810049251)
Supplement: Supplementary file 2 [file e-66-m1692-Isup2.hkl]

# 
# h,k,l, Fc-squared, Fo-squared, sigma(Fo-squared) and status flag 
# 
data_I
_shelx_title '  P21/c' 
_shelx_refln_list_code          4 
_shelx_F_calc_maximum      408.80 
_exptl_crystal_F_000       984.00 
_reflns_d_resolution_high  0.7713 
 
loop_ 
 _symmetry_equiv_pos_as_xyz 
 'x, y, z' 
 '-x, y+1/2, -z+1/2' 
 '-x, -y, -z' 
 'x, -y-1/2, z-1/2' 
 
_cell_length_a     8.7477 
_cell_length_b    14.3541 
_cell_length_c    15.8723 
_cell_angle_alpha  90.000 
_cell_angle_beta   98.775 
_cell_angle_gamma  90.000 
 
_shelx_F_squared_multiplier     1.000 
 
loop_ 
 _refln_index_h 
 _refln_index_k 
 _refln_index_l 
 _refln_F_squared_calc 
 _refln_F_squared_meas 
 _refln_F_squared_sigma 
 _refln_observed_status 
   2   0   0     3649.79     3098.12     31.08 o 
   3   0   0     2902.61     2563.54     59.62 o 
   4   0   0       15.17       13.79      9.39 o 
   5   0   0     9354.44     8799.49     88.92 o 
   6   0   0     1537.08     1377.82     38.33 o 
   7   0   0      633.20      705.12     33.67 o 
   8   0   0      797.16      936.47     37.90 o 
   9   0   0        1.03       -7.45     20.02 o 
  10   0   0      547.07      664.26     48.08 o 
  11   0   0      329.64      369.08     50.59 o 
   2   1   0    18072.91    17618.84    111.55 o 
   3   1   0     1728.04     1510.03     20.52 o 
   4   1   0    19144.94    17783.14    112.32 o 
   5   1   0     3091.16     2888.61     35.08 o 
   6   1   0     1477.27     1521.27     27.09 o 
   7   1   0     1247.88     1361.22     27.84 o 
   8   1   0     1462.95     1521.13     35.33 o 
   9   1   0     2030.00     2501.12     44.17 o 
  10   1   0      204.70      213.26     28.68 o 
  11   1   0      272.61      305.49     33.81 o 
   1   2   0     2034.13     1634.09     17.21 o 
   2   2   0     3892.07     3297.21     26.07 o 
   3   2   0    14427.24    13372.44     79.57 o 
   4   2   0     4683.37     4200.97     35.25 o 
   5   2   0     8448.10     7902.61     60.26 o 
   6   2   0     2082.79     2020.98     27.60 o 
   7   2   0     1831.96     1917.36     33.13 o 
   8   2   0     2354.76     2558.59     43.88 o 
   9   2   0        0.07       -1.14     12.21 o 
  10   2   0      531.83      610.54     38.86 o 
  11   2   0      189.48      281.08     43.59 o 
   1   3   0      850.05      668.79     11.90 o 
   2   3   0     1327.23     1189.29     16.53 o 
   3   3   0     6441.34     5960.67     44.15 o 
   4   3   0    20264.51    19975.82    149.00 o 
   5   3   0       81.07       85.16     11.57 o 
   6   3   0     2496.06     2458.94     33.40 o 
   7   3   0     2278.37     2299.63     57.25 o 
   8   3   0     1132.19     1218.93     32.33 o 
   9   3   0     1965.42     2207.25     42.33 o 
  10   3   0      317.76      282.51     28.91 o 
  11   3   0      287.02      357.81     57.93 o 
   0   4   0    13582.11    12761.38    114.01 o 
   1   4   0      967.93      925.97     16.48 o 
   2   4   0      971.61      873.51     14.52 o 
   3   4   0     4319.84     3824.18     31.38 o 
   4   4   0     6178.24     5486.79     45.29 o 
   5   4   0    14251.95    13497.58     95.04 o 
   6   4   0      910.49      900.35     22.99 o 
   7   4   0     1198.65     1287.63     29.39 o 
   8   4   0     2173.04     2274.68     44.01 o 
   9   4   0        5.23       18.76     14.54 o 
  10   4   0      395.57      362.87     42.90 o 
   1   5   0     1119.63      933.33     16.65 o 
   2   5   0     1505.85     1354.46     20.14 o 
   3   5   0     7206.25     6423.78     51.86 o 
   4   5   0    19009.20    18692.36    123.23 o 
   5   5   0      261.45      262.38     14.48 o 
   6   5   0     1163.92     1181.19     27.35 o 
   7   5   0     1749.98     1793.48     36.17 o 
   8   5   0      476.96      514.80     24.58 o 
   9   5   0     1324.72     1400.29     39.69 o 
  10   5   0      119.97      106.54     33.55 o 
   0   6   0    17139.96    15794.59    145.16 o 
   1   6   0     1034.00      843.71     17.22 o 
   2   6   0     1541.61     1293.43     20.50 o 
   3   6   0     2303.33     2130.53     27.31 o 
   4   6   0      390.78      348.50     13.18 o 
   5   6   0     3911.08     3773.78     38.79 o 
   6   6   0      703.11      718.20     22.75 o 
   7   6   0      856.95      948.65     24.82 o 
   8   6   0      468.24      517.02     22.82 o 
   9   6   0       24.43       23.36     15.57 o 
  10   6   0      329.55      262.01    118.93 o 
   1   7   0    10148.95     9519.56     72.60 o 
   2   7   0     2736.02     2387.17     31.34 o 
   3   7   0      287.23      275.09     14.61 o 
   4   7   0      981.74      906.43     23.51 o 
   5   7   0       10.70       14.29      9.64 o 
   6   7   0       70.95       58.49     11.92 o 
   7   7   0      254.80      308.46     20.58 o 
   8   7   0      320.05      322.45     27.17 o 
   9   7   0      550.38      587.47     62.31 o 
  10   7   0        0.42       24.72     41.98 o 
   0   8   0     6662.89     6590.90     93.24 o 
   1   8   0     1051.28     1083.17     22.51 o 
   2   8   0      625.76      540.34     19.02 o 
   3   8   0     1435.55     1384.05     25.70 o 
   4   8   0      165.35      155.37     16.55 o 
   5   8   0        5.78       -1.54     10.53 o 
   6   8   0      538.73      541.08     22.10 o 
   7   8   0      752.52      799.54     25.17 o 
   8   8   0        6.46        1.71      9.79 o 
   9   8   0       25.42       22.22     22.86 o 
  10   8   0      114.76       85.58     49.47 o 
   1   9   0     2975.37     2873.53     38.25 o 
   2   9   0      317.58      333.96     18.00 o 
   3   9   0      174.55      203.43     16.17 o 
   4   9   0      875.37      810.92     24.03 o 
   5   9   0       40.55       35.53     12.13 o 
   6   9   0      137.88      188.71     18.13 o 
   7   9   0        1.33       -4.04      9.19 o 
   8   9   0        5.94       -7.32     17.98 o 
   9   9   0       18.59       46.49     30.38 o 
   0  10   0     2421.75     2137.32     53.07 o 
   1  10   0      202.13      238.80     20.12 o 
   2  10   0       88.69       64.24     17.98 o 
   3  10   0      293.02      310.01     21.57 o 
   4  10   0        1.68       14.00     12.43 o 
   5  10   0      310.13      348.42     21.76 o 
   6  10   0       32.58       33.01     12.38 o 
   7  10   0       68.90       62.00     12.95 o 
   8  10   0        0.59        9.75     27.13 o 
   9  10   0       23.64       12.55     41.50 o 
   1  11   0        0.36      -16.44     16.44 o 
   2  11   0        1.12        6.45     13.69 o 
   3  11   0       52.11       62.57     19.58 o 
   4  11   0        8.95        8.06     12.62 o 
   5  11   0      186.85      193.33     25.53 o 
   6  11   0      175.58      201.22     21.81 o 
   7  11   0       26.73       24.33     15.05 o 
   8  11   0        1.39       -6.39     21.71 o 
   9  11   0        8.96        8.10     34.94 o 
   0  12   0     2267.86     2252.72     60.32 o 
   1  12   0      205.40      217.50     22.87 o 
   2  12   0       64.75       74.99     18.84 o 
   3  12   0       97.79      100.71     19.40 o 
   4  12   0       43.05       46.47     17.97 o 
   5  12   0       14.12       20.40     15.56 o 
   6  12   0        1.36        6.19     14.37 o 
   7  12   0       71.38       59.43     28.49 o 
   8  12   0        1.32       -5.34     36.03 o 
   1  13   0      905.35      939.52     35.07 o 
   2  13   0       12.43       -3.71     15.49 o 
   3  13   0       47.84       49.46     19.46 o 
   4  13   0      139.67      133.82     24.62 o 
   5  13   0      185.80      163.91     28.47 o 
   6  13   0        2.94       -9.06     17.57 o 
   7  13   0        0.59       -0.16     15.63 o 
   8  13   0       27.43       34.35     44.64 o 
   0  14   0       84.45      106.74     38.80 o 
   1  14   0      145.76      124.88     26.55 o 
   2  14   0        0.40        0.38     10.28 o 
   3  14   0       97.17      109.78     29.26 o 
   4  14   0       59.57       61.49     24.95 o 
   5  14   0      266.34      213.57     29.76 o 
   6  14   0      126.03      157.60     37.04 o 
   7  14   0        7.44        2.95     32.56 o 
   1  15   0       42.75       61.43     27.12 o 
   2  15   0        9.47       18.37     21.64 o 
   3  15   0       51.64       42.74     22.17 o 
   4  15   0      268.62      237.53     33.28 o 
   5  15   0       27.81       37.84     24.83 o 
   6  15   0       31.28       31.92     31.20 o 
   0  16   0      289.28      353.49     53.96 o 
   1  16   0       93.02       81.82     28.27 o 
   2  16   0       57.28       96.18     31.35 o 
   3  16   0       26.08       36.98     25.28 o 
   4  16   0       24.32       58.30     27.03 o 
   5  16   0      176.33      210.05     42.21 o 
   1  17   0      163.18       72.47     33.85 o 
   2  17   0       51.13       55.05     29.74 o 
   3  17   0       30.46       15.72     26.36 o 
   4  17   0      334.35      315.65     42.94 o 
   0  18   0      240.36      114.81     82.71 o 
   1  18   0      101.73       74.51     36.66 o 
   2  18   0       87.06       72.50     31.64 o 
 -11   1   1       26.72       43.68     25.61 o 
 -10   1   1       56.12       72.83     21.50 o 
  -9   1   1       35.64       27.73     18.65 o 
  -8   1   1      233.29      238.06     21.64 o 
  -7   1   1      453.04      488.13     21.48 o 
  -6   1   1        2.08       -5.61      8.93 o 
  -5   1   1        6.02        7.30      7.56 o 
  -4   1   1      496.48      548.99     14.22 o 
  -3   1   1      190.76      172.66      8.29 o 
  -2   1   1      244.20      284.63      7.81 o 
   1   1   1     2418.36     1914.61     14.96 o 
   2   1   1     7045.35     7089.60     50.61 o 
   3   1   1     1019.41      849.03     14.98 o 
   4   1   1       17.76       15.84      7.20 o 
   5   1   1      973.62      889.95     20.72 o 
   6   1   1       33.36       28.82     11.00 o 
   7   1   1        1.21       -8.06     12.04 o 
   8   1   1        0.85       -2.54     12.28 o 
   9   1   1       46.75       29.75     17.00 o 
  10   1   1       55.05       55.78     22.43 o 
  11   1   1        0.46       13.71     27.80 o 
 -11   2   1       23.47       45.68     22.05 o 
 -10   2   1        7.75       -5.41     16.29 o 
  -9   2   1      477.19      604.68     30.14 o 
  -8   2   1      481.84      516.53     23.91 o 
  -7   2   1        7.17       -4.98      9.64 o 
  -6   2   1      669.45      671.69     24.02 o 
  -5   2   1      135.76      142.19     13.23 o 
  -4   2   1       83.93       85.21      8.54 o 
  -3   2   1     1242.15     1163.95     18.70 o 
  -2   2   1     6932.87     6522.41     47.34 o 
  -1   2   1        2.08        6.66      3.71 o 
   0   2   1      114.10      127.69      5.53 o 
   1   2   1        2.99        5.63      3.03 o 
   2   2   1      149.48      147.93      5.89 o 
   3   2   1     1306.46     1179.20     14.75 o 
   4   2   1     1010.41      843.89     14.98 o 
   5   2   1     2509.31     2425.03     26.57 o 
   6   2   1        4.98        2.97      8.54 o 
   7   2   1       26.94       25.40     12.46 o 
   8   2   1      189.06      200.14     22.57 o 
   9   2   1       89.89      126.77     21.38 o 
  10   2   1       18.68       23.20     18.24 o 
  11   2   1       76.69       82.42     39.17 o 
 -11   3   1      222.70      230.34     98.93 o 
 -10   3   1      235.11      198.57     26.80 o 
  -9   3   1        8.33        5.00     12.60 o 
  -8   3   1      162.20      165.29     19.49 o 
  -7   3   1       24.48       15.98     12.72 o 
  -6   3   1      569.00      566.87     19.90 o 
  -5   3   1     1188.89     1094.81     19.71 o 
  -4   3   1       49.85       58.32     12.28 o 
  -3   3   1      325.65      338.08     11.25 o 
  -2   3   1      681.17      607.31     12.25 o 
  -1   3   1      119.72       96.01      8.20 o 
   0   3   1    40708.45    47665.53    482.49 o 
   1   3   1      449.49      343.61     10.22 o 
   2   3   1     4895.40     4478.33     31.47 o 
   3   3   1     2896.73     2660.80     38.32 o 
   4   3   1      249.91      250.98     10.70 o 
   5   3   1     1741.71     1685.92     23.68 o 
   6   3   1      137.83      132.95     13.73 o 
   7   3   1      524.44      583.99     23.84 o 
   8   3   1      112.37      123.30     19.49 o 
   9   3   1        3.94        7.13     13.48 o 
  10   3   1       13.69       14.22     23.10 o 
 -11   4   1        0.12       17.45     41.40 o 
 -10   4   1      175.48      148.62     28.10 o 
  -9   4   1      389.94      453.90     28.99 o 
  -8   4   1        8.94       22.76     14.55 o 
  -7   4   1       40.63       52.61     15.26 o 
  -6   4   1     1459.86     1451.40     26.42 o 
  -5   4   1     1970.53     1871.55     24.92 o 
  -4   4   1    11097.14    10631.92     76.70 o 
  -3   4   1      878.43      807.76     17.13 o 
  -2   4   1     5063.79     4288.38     34.89 o 
  -1   4   1    10425.62     9621.72     63.86 o 
   0   4   1     4336.51     3903.09     33.19 o 
   1   4   1       10.98       25.25      9.61 o 
   2   4   1       52.16       49.01      9.05 o 
   3   4   1     2772.68     2475.89     24.00 o 
   4   4   1     6003.19     5237.66     41.52 o 
   5   4   1       79.50       99.77     10.39 o 
   6   4   1     1862.14     1834.95     28.43 o 
   7   4   1      485.04      537.90     21.91 o 
   8   4   1      409.18      482.96     27.00 o 
   9   4   1      274.77      318.57     26.33 o 
  10   4   1      118.49      106.14     37.95 o 
 -10   5   1       78.80       46.69     43.59 o 
  -9   5   1       71.43       73.77     21.62 o 
  -8   5   1     1311.28     1474.89     34.27 o 
  -7   5   1      319.70      319.55     19.96 o 
  -6   5   1     1904.89     2003.77     33.86 o 
  -5   5   1     4449.45     4276.37     39.72 o 
  -4   5   1      885.93      832.25     16.77 o 
  -3   5   1     4256.46     3790.55     35.13 o 
  -2   5   1     2738.24     2438.69     24.49 o 
  -1   5   1      536.69      462.23     13.79 o 
   0   5   1     9876.25     9107.36     63.82 o 
   1   5   1     2102.71     1956.50     23.68 o 
   2   5   1     1062.64      896.73     16.93 o 
   3   5   1     1717.46     1488.42     19.54 o 
   4   5   1     4223.90     3885.12     42.01 o 
   5   5   1     4423.61     4235.93     41.93 o 
   6   5   1        4.96       14.44      8.09 o 
   7   5   1      937.14     1066.56     23.15 o 
   8   5   1     1276.54     1445.72     31.72 o 
   9   5   1        0.14        3.88     11.41 o 
  10   5   1      110.92       51.73     30.41 o 
 -10   6   1      215.18      124.28     82.76 o 
  -9   6   1      607.53      697.47     30.25 o 
  -8   6   1       31.78       48.49     15.51 o 
  -7   6   1     1953.05     2132.37     37.64 o 
  -6   6   1      614.63      642.05     21.90 o 
  -5   6   1      662.19      673.17     20.32 o 
  -4   6   1     5957.61     5820.91     49.61 o 
  -3   6   1      958.33      829.43     18.15 o 
  -2   6   1     3878.10     3540.27     34.15 o 
  -1   6   1     7859.21     7171.55     54.36 o 
   0   6   1        2.09        0.54      5.23 o 
   1   6   1     4069.03     3662.28     35.34 o 
   2   6   1        1.90       -2.34      7.16 o 
   3   6   1     5358.43     4866.18     40.43 o 
   4   6   1     2710.94     2662.59     27.27 o 
   5   6   1       82.06      105.11     15.71 o 
   6   6   1      309.96      365.70     14.00 o 
   7   6   1      447.51      507.72     19.87 o 
   8   6   1      755.89      829.28     34.07 o 
   9   6   1      959.46     1180.65     54.50 o 
  10   6   1      198.78      157.80     44.25 o 
 -10   7   1      210.66      144.06     81.03 o 
  -9   7   1       39.68       33.56     23.56 o 
  -8   7   1     1406.66     1632.21     36.31 o 
  -7   7   1        0.61        9.38     12.85 o 
  -6   7   1     1683.65     1898.79     31.38 o 
  -5   7   1     5190.30     5048.49     50.86 o 
  -4   7   1      220.95      186.73     14.20 o 
  -3   7   1      651.69      602.45     18.88 o 
  -2   7   1     1058.50     1081.97     21.37 o 
  -1   7   1     3970.38     3799.52     37.86 o 
   0   7   1    15547.13    15334.45    105.88 o 
   1   7   1     1678.50     1457.39     24.10 o 
   2   7   1     3102.70     3239.70     34.17 o 
   3   7   1     2940.73     2824.65     45.70 o 
   4   7   1     1051.89      948.01     17.71 o 
   5   7   1     2697.72     2648.87     31.41 o 
   6   7   1        0.58        4.91      7.74 o 
   7   7   1      912.72     1028.38     25.07 o 
   8   7   1     1312.33     1493.98     55.21 o 
   9   7   1       24.59       22.66     26.43 o 
  10   7   1      281.31      195.68     98.37 o 
 -10   8   1      107.77       85.56     59.17 o 
  -9   8   1     1200.78     1509.22     90.97 o 
  -8   8   1      158.05      146.90     18.91 o 
  -7   8   1     1269.95     1408.39     34.17 o 
  -6   8   1      542.04      574.20     21.56 o 
  -5   8   1      229.47      223.16     16.99 o 
  -4   8   1     6313.86     6457.50     61.14 o 
  -3   8   1      107.28      106.67     16.16 o 
  -2   8   1     6728.34     6606.73     57.72 o 
  -1   8   1     8283.45     8109.52     68.45 o 
   0   8   1      507.76      577.40     19.50 o 
   1   8   1     4870.05     4782.21     47.71 o 
   2   8   1     1143.37     1149.69     22.94 o 
   3   8   1     6005.02     5810.38     51.35 o 
   4   8   1     8178.09     8334.38     70.17 o 
   5   8   1       12.99       19.97      8.15 o 
   6   8   1      115.43      136.07     11.81 o 
   7   8   1      454.01      464.59     18.60 o 
   8   8   1      681.80      826.41     41.42 o 
   9   8   1      900.64     1107.81     50.17 o 
  10   8   1       38.07        9.27     41.02 o 
  -9   9   1        0.06       -4.19     29.33 o 
  -8   9   1      581.61      683.85     35.27 o 
  -7   9   1      263.59      282.77     26.99 o 
  -6   9   1     1055.36     1155.90     28.40 o 
  -5   9   1     2912.24     3036.35     43.32 o 
  -4   9   1       17.60       15.09     12.27 o 
  -3   9   1     1584.26     1620.68     30.34 o 
  -2   9   1      386.25      398.75     21.87 o 
  -1   9   1     7525.41     7335.64     64.48 o 
   0   9   1    15091.16    14523.26    109.43 o 
   1   9   1      996.71      937.82     24.06 o 
   2   9   1     5562.55     5341.87     55.41 o 
   3   9   1     4481.00     4452.56     50.60 o 
   4   9   1      533.51      548.48     18.91 o 
   5   9   1     2221.13     2341.83     36.29 o 
   6   9   1      559.65      537.32     28.12 o 
   7   9   1     1133.10     1388.42     54.89 o 
   8   9   1      563.75      563.23     80.23 o 
   9   9   1       32.03       28.97     33.21 o 
  -9  10   1     1050.41     1491.14     86.17 o 
  -8  10   1      193.22      180.54     33.55 o 
  -7  10   1      377.12      436.55     56.54 o 
  -6  10   1      530.51      578.50     26.66 o 
  -5  10   1      445.92      517.74     23.75 o 
  -4  10   1     3402.48     3574.18     50.10 o 
  -3  10   1        0.43       -7.77     12.48 o 
  -2  10   1     2668.82     2691.04     42.98 o 
  -1  10   1     3749.91     3835.31     47.30 o 
   0  10   1      604.75      586.24     25.16 o 
   1  10   1     7008.45     6721.44     66.50 o 
   2  10   1      574.77      556.00     23.22 o 
   3  10   1     1816.01     1914.62     36.68 o 
   4  10   1     4778.57     5027.77     55.74 o 
   5  10   1      190.56      228.05     17.77 o 
   6  10   1      627.30      670.65     22.61 o 
   7  10   1      140.81      210.82     36.35 o 
   8  10   1      222.13      232.37     38.50 o 
   9  10   1      459.94      516.54     79.55 o 
  -9  11   1        0.32       38.86     41.79 o 
  -8  11   1      524.61      835.78     70.30 o 
  -7  11   1      174.37      184.67     21.74 o 
  -6  11   1      741.78      875.40     29.88 o 
  -5  11   1     3003.41     3292.26     49.05 o 
  -4  11   1       61.01       65.91     16.89 o 
  -3  11   1     2720.63     2972.73     51.82 o 
  -2  11   1      210.29      263.23     21.50 o 
  -1  11   1     1917.38     1937.76     38.14 o 
   0  11   1     2776.93     2902.99     46.04 o 
   1  11   1       73.46       62.65     20.52 o 
   2  11   1      126.94      159.82     24.49 o 
   3  11   1     1917.26     2088.45     39.60 o 
   4  11   1      651.71      727.59     25.35 o 
   5  11   1     2220.73     2454.98     40.03 o 
   6  11   1      336.28      338.80     32.01 o 
   7  11   1     1076.48     1323.99     59.11 o 
   8  11   1      525.40      593.93     85.98 o 
  -8  12   1       26.50       37.75     41.50 o 
  -7  12   1      576.30      593.28     81.79 o 
  -6  12   1      460.37      520.83     45.77 o 
  -5  12   1      338.42      401.74     26.86 o 
  -4  12   1     3118.96     3616.26     60.41 o 
  -3  12   1      348.81      369.08     26.27 o 
  -2  12   1     1289.76     1438.54     38.27 o 
  -1  12   1     3019.51     3150.59     56.15 o 
   0  12   1       64.55       70.14     19.12 o 
   1  12   1      679.59      816.77     32.29 o 
   2  12   1       83.00       57.68     19.21 o 
   3  12   1     1601.23     1747.53     39.50 o 
   4  12   1     2618.56     2877.47     52.27 o 
   5  12   1        1.75       -3.28     13.41 o 
   6  12   1     1101.01     1191.82     45.88 o 
   7  12   1       89.92      105.66     33.70 o 
   8  12   1      266.74      195.87     38.42 o 
  -8  13   1      201.52      198.64     69.68 o 
  -7  13   1       73.19       66.29     36.08 o 
  -6  13   1      643.52      779.37     36.75 o 
  -5  13   1     1707.92     1964.60     43.48 o 
  -4  13   1       13.54       41.30     24.62 o 
  -3  13   1      946.70     1154.91     38.71 o 
  -2  13   1      952.71     1152.78     39.36 o 
  -1  13   1      487.06      593.57     30.71 o 
   0  13   1     3777.09     4215.14     64.37 o 
   1  13   1       80.78       84.20     23.95 o 
   2  13   1     1434.80     1586.63     45.90 o 
   3  13   1      312.15      389.03     29.56 o 
   4  13   1      615.90      710.13     33.62 o 
   5  13   1      952.66     1119.90     37.51 o 
   6  13   1       61.91       38.73     33.70 o 
   7  13   1      662.67      833.25     60.47 o 
  -7  14   1      274.12      270.20     81.06 o 
  -6  14   1      200.53      193.22     29.46 o 
  -5  14   1      110.60      113.92     25.02 o 
  -4  14   1     1364.74     1577.09     48.10 o 
  -3  14   1      177.56      201.93     33.11 o 
  -2  14   1      529.58      660.55     38.37 o 
  -1  14   1     1645.99     1942.60     49.24 o 
   0  14   1       28.93       41.07     22.67 o 
   1  14   1     1754.44     1946.41     51.21 o 
   2  14   1      176.55      174.18     25.74 o 
   3  14   1      909.89     1113.28     39.35 o 
   4  14   1      916.50     1102.17     41.75 o 
   5  14   1       38.47       35.44     23.73 o 
   6  14   1      318.66      360.62     42.89 o 
   7  14   1      118.06       99.63     36.41 o 
  -6  15   1      199.82      170.36     37.76 o 
  -5  15   1      599.70      674.14     37.80 o 
  -4  15   1        0.11        3.96     18.76 o 
  -3  15   1      325.77      317.29     42.89 o 
  -2  15   1      244.13      269.05     34.93 o 
  -1  15   1      384.82      516.54     37.35 o 
   0  15   1     1090.85     1348.01     45.62 o 
   1  15   1       58.31       75.77     27.55 o 
   2  15   1      595.53      811.09     47.01 o 
   3  15   1      244.68      245.08     29.63 o 
   4  15   1      118.97       76.00     28.42 o 
   5  15   1      354.02      431.92     45.33 o 
   6  15   1        7.56        7.03     25.71 o 
  -5  16   1        8.61       25.29     26.85 o 
  -4  16   1      184.99      200.31     40.64 o 
  -3  16   1       18.76       21.02     25.41 o 
  -2  16   1      332.67      418.89     37.37 o 
  -1  16   1      272.86      292.92     39.00 o 
   0  16   1       21.09       30.74     26.11 o 
   1  16   1      536.45      720.49     51.19 o 
   2  16   1      118.65      117.34     29.58 o 
   3  16   1      210.56      199.26     31.61 o 
   4  16   1      330.89      337.26     37.59 o 
   5  16   1        3.16        2.99     25.63 o 
  -4  17   1        2.00        9.81     25.37 o 
  -3  17   1      129.92      162.05     40.25 o 
  -2  17   1        8.76       -0.04     23.56 o 
  -1  17   1      241.61      192.97     62.38 o 
   0  17   1      350.11      173.44     87.29 o 
   1  17   1       14.66       13.86     27.12 o 
   2  17   1      302.14      273.40     54.00 o 
   3  17   1      171.26      131.19     36.82 o 
   4  17   1        6.91       -1.24     33.75 o 
  -2  18   1      156.43      141.82     45.24 o 
  -1  18   1       75.30        9.59     26.24 o 
   0  18   1       49.89       13.36     30.19 o 
   1  18   1       70.21       47.94     32.74 o 
   2  18   1       59.03       46.04     31.00 o 
 -11   0   2     1053.66     1307.63     61.14 o 
 -10   0   2      871.16     1012.61     52.21 o 
  -9   0   2       65.07       99.69     28.88 o 
  -8   0   2     2514.24     2747.63     55.09 o 
  -7   0   2       41.17       44.59     19.20 o 
  -6   0   2     3599.50     3505.41     50.65 o 
  -5   0   2     9805.25     9018.40     89.40 o 
  -4   0   2      441.88      437.68     18.24 o 
  -3   0   2      301.59      273.44     15.55 o 
  -2   0   2     7219.02     6885.31     57.21 o 
  -1   0   2     4140.30     4152.73     45.54 o 
   1   0   2     4202.00     3666.43     39.97 o 
   2   0   2   167115.02   296886.44   3128.17 o 
   3   0   2    26355.12    26433.90    222.39 o 
   4   0   2     5792.10     5737.72     60.48 o 
   5   0   2     5433.64     5113.53     82.80 o 
   6   0   2      248.92      256.14     22.88 o 
   7   0   2     4520.38     4511.03     71.44 o 
   8   0   2     1621.79     1760.23     51.02 o 
   9   0   2       12.97       -6.84     20.52 o 
  10   0   2      259.47      214.21     61.01 o 
 -11   1   2       14.76       22.29     21.73 o 
 -10   1   2      712.59      842.14     38.54 o 
  -9   1   2     2133.15     2474.94     42.90 o 
  -8   1   2        4.83       15.35     16.05 o 
  -7   1   2     1138.03     1233.36     25.81 o 
  -6   1   2     4766.01     4420.75     42.46 o 
  -5   1   2     1807.18     1720.85     22.68 o 
  -4   1   2    10063.10     9496.09     63.78 o 
  -3   1   2     1360.07     1175.58     14.97 o 
  -2   1   2    15014.88    14422.23    118.78 o 
  -1   1   2    29039.94    31958.96    197.90 o 
   1   1   2    35906.43    40999.38    614.51 o 
   2   1   2      179.79      210.10      7.22 o 
   3   1   2    61295.47    69984.05    686.77 o 
   4   1   2    11681.36    10101.45     68.01 o 
   5   1   2     1125.13     1074.36     21.90 o 
   6   1   2     3752.49     3690.84     43.97 o 
   7   1   2      393.23      419.74     22.39 o 
   8   1   2     1357.45     1439.35     33.30 o 
   9   1   2      980.54     1083.86     35.84 o 
  10   1   2        2.77       10.54     17.18 o 
 -11   2   2      533.32      677.42     48.10 o 
 -10   2   2      669.84      804.90     39.47 o 
  -9   2   2       10.09       26.83     16.73 o 
  -8   2   2     3190.28     3590.57     46.22 o 
  -7   2   2       55.36       47.96     14.37 o 
  -6   2   2     7552.07     7553.58     60.22 o 
  -5   2   2    13166.93    12703.06     86.03 o 
  -4   2   2      144.85      170.64     10.48 o 
  -3   2   2     6407.05     5827.53     46.14 o 
  -2   2   2      479.38      443.32      6.74 o 
  -1   2   2    28171.01    30151.09    398.99 o 
   0   2   2    13464.52    12466.40     79.42 o 
   1   2   2     2664.40     2304.89     20.04 o 
   2   2   2      356.28      280.09     10.47 o 
   3   2   2     5700.16     5183.78     37.09 o 
   4   2   2     4260.46     3759.50     31.92 o 
   5   2   2     8024.36     7583.87     57.84 o 
   6   2   2       13.89       11.51     11.69 o 
   7   2   2     4245.03     4405.47     48.54 o 
   8   2   2     1756.07     1958.05     37.13 o 
   9   2   2      144.71      137.71     24.34 o 
  10   2   2      600.68      718.69     34.52 o 
 -11   3   2       87.43       87.71     30.05 o 
 -10   3   2      417.55      417.94     39.36 o 
  -9   3   2     1276.17     1404.41     36.47 o 
  -8   3   2       33.38       31.62     14.17 o 
  -7   3   2     2332.72     2368.06     34.68 o 
  -6   3   2     2675.51     2552.45     35.74 o 
  -5   3   2     5133.92     4610.24     49.08 o 
  -4   3   2    13127.84    12738.32     82.01 o 
  -3   3   2       19.83       14.84      4.38 o 
  -2   3   2    11548.62    10427.30     62.58 o 
  -1   3   2    77180.94   111177.85    965.86 o 
   0   3   2     7142.16     6356.74     49.02 o 
   1   3   2       22.07       18.80      6.10 o 
   2   3   2       46.29       38.41     10.95 o 
   3   3   2     6490.59     5655.11     39.44 o 
   4   3   2     6530.21     6239.08     44.76 o 
   5   3   2      173.96      218.57     13.69 o 
   6   3   2     2581.19     2754.95     35.78 o 
   7   3   2       16.33       16.82     11.72 o 
   8   3   2     1964.64     2113.96     40.15 o 
   9   3   2     1042.33     1097.79     37.42 o 
  10   3   2        0.83        2.51     23.92 o 
 -11   4   2      222.06      142.12     71.58 o 
 -10   4   2      409.25      286.70     58.97 o 
  -9   4   2       12.70        2.00     10.31 o 
  -8   4   2     2105.00     2241.16     37.19 o 
  -7   4   2      719.72      670.39     21.84 o 
  -6   4   2     4248.99     4101.61     49.52 o 
  -5   4   2     9856.87     9117.20     67.71 o 
  -4   4   2       61.00       73.93      9.41 o 
  -3   4   2    16432.94    15219.34     92.35 o 
  -2   4   2    10350.53     9463.95     62.71 o 
  -1   4   2    29375.50    30500.08    181.99 o 
   0   4   2     2601.08     2324.36     25.17 o 
   1   4   2     5473.49     5250.21     39.78 o 
   2   4   2     2059.82     1808.63     16.14 o 
   3   4   2     3155.37     2817.86     24.20 o 
   4   4   2     2199.97     2092.79     21.13 o 
   5   4   2     1692.89     1648.57     19.58 o 
   6   4   2      505.14      480.55     15.21 o 
   7   4   2     4288.88     4456.54     51.12 o 
   8   4   2     1626.77     1702.94     35.59 o 
   9   4   2      254.86      260.83     20.97 o 
  10   4   2      453.86      388.22     82.24 o 
 -10   5   2      150.12      117.02     32.70 o 
  -9   5   2      645.50      714.92     27.62 o 
  -8   5   2       31.96       32.52     15.16 o 
  -7   5   2     3268.92     3285.75     41.82 o 
  -6   5   2       96.73      101.50     13.09 o 
  -5   5   2     1083.70      944.20     18.62 o 
  -4   5   2    12819.86    12744.08     88.03 o 
  -3   5   2      337.11      340.67     14.74 o 
  -2   5   2    25991.45    25570.62    158.58 o 
  -1   5   2    15646.11    14359.18     94.01 o 
   0   5   2      442.56      434.38     13.70 o 
   1   5   2     1641.23     1435.96     19.19 o 
   2   5   2      136.70      121.10      7.55 o 
   3   5   2     5168.80     4569.24     34.29 o 
   4   5   2     3334.28     3148.85     30.27 o 
   5   5   2      337.40      355.54     11.35 o 
   6   5   2     3858.85     3797.86     43.71 o 
   7   5   2       24.77       17.96      7.80 o 
   8   5   2     1160.63     1225.51     36.02 o 
   9   5   2      659.96      731.04     45.15 o 
  10   5   2        2.46        8.54     24.28 o 
 -10   6   2       87.19       87.45     50.62 o 
  -9   6   2       39.27       41.99     18.35 o 
  -8   6   2      967.80     1116.98     33.42 o 
  -7   6   2       95.65      110.24     13.73 o 
  -6   6   2     1107.72     1076.68     27.99 o 
  -5   6   2     3469.33     3395.75     36.36 o 
  -4   6   2      242.33      251.87     12.21 o 
  -3   6   2     2189.06     2055.64     26.30 o 
  -2   6   2     3198.10     3072.13     30.95 o 
  -1   6   2    13036.57    12264.48     85.38 o 
   0   6   2     3422.35     2698.82     28.45 o 
   1   6   2       56.60       55.19      9.32 o 
   2   6   2     5264.54     4936.40     39.30 o 
   3   6   2     2112.17     1926.32     21.07 o 
   4   6   2     1660.49     1467.43     22.32 o 
   5   6   2     1412.12     1270.53     19.76 o 
   6   6   2       14.67       11.13      5.72 o 
   7   6   2     1117.03     1088.49     36.89 o 
   8   6   2      646.18      540.23     32.66 o 
   9   6   2       52.73       34.51     29.32 o 
  10   6   2      243.82      153.65     66.13 o 
 -10   7   2      166.86       84.16     54.38 o 
  -9   7   2      922.39      980.66    110.88 o 
  -8   7   2       56.97       54.21     16.85 o 
  -7   7   2      650.13      737.40     24.04 o 
  -6   7   2     1062.50     1091.33     25.04 o 
  -5   7   2      221.49      241.65     16.22 o 
  -4   7   2      284.79      305.15     16.51 o 
  -3   7   2     1015.92     1000.20     21.74 o 
  -2   7   2       32.75       56.41     11.89 o 
  -1   7   2     1330.79     1112.25     21.96 o 
   0   7   2     1382.10     1176.47     25.75 o 
   1   7   2     6612.41     6042.36     51.03 o 
   2   7   2      296.22      248.58     13.65 o 
   3   7   2     6996.65     6529.93     53.17 o 
   4   7   2     3136.84     3036.55     31.55 o 
   5   7   2        4.12        3.04      5.71 o 
   6   7   2      188.29      230.16     28.54 o 
   7   7   2       38.75       40.19     24.61 o 
   8   7   2       42.82       47.07     33.75 o 
   9   7   2      187.82      139.68     50.43 o 
  10   7   2       57.55       30.38     33.54 o 
 -10   8   2      186.68      121.80     70.80 o 
  -9   8   2        3.79       19.67     34.20 o 
  -8   8   2      263.29      263.06     31.35 o 
  -7   8   2      213.00      190.91     21.79 o 
  -6   8   2       39.66       49.19     16.52 o 
  -5   8   2     1099.00     1092.44     26.56 o 
  -4   8   2        7.76       10.21      9.29 o 
  -3   8   2        7.76       13.67     10.05 o 
  -2   8   2       69.89       78.46     13.32 o 
  -1   8   2     2895.26     2703.80     33.31 o 
   0   8   2     1486.03     1424.30     26.43 o 
   1   8   2      698.67      722.71     22.15 o 
   2   8   2     3640.77     3467.83     36.76 o 
   3   8   2      916.32      906.31     21.55 o 
   4   8   2     1007.83     1054.11     21.66 o 
   5   8   2      409.87      378.72     19.80 o 
   6   8   2      335.81      339.94     31.82 o 
   7   8   2      148.04      175.33     30.27 o 
   8   8   2       93.72       81.05     32.32 o 
   9   8   2       24.33        8.78     27.06 o 
  -9   9   2       38.23       19.63     40.57 o 
  -8   9   2        3.48       12.23     11.64 o 
  -7   9   2       52.86       55.20     15.29 o 
  -6   9   2      218.91      232.69     18.01 o 
  -5   9   2      109.88      106.30     15.75 o 
  -4   9   2      132.64      154.47     18.19 o 
  -3   9   2      138.94      129.74     16.86 o 
  -2   9   2      150.28      150.73     16.90 o 
  -1   9   2      451.55      474.56     20.10 o 
   0   9   2      154.27      173.09     17.26 o 
   1   9   2     2377.74     2256.19     33.80 o 
   2   9   2      341.51      349.58     20.03 o 
   3   9   2     1071.17     1074.56     23.15 o 
   4   9   2      519.29      491.37     17.59 o 
   5   9   2       14.32        9.82      9.73 o 
   6   9   2     1364.84     1447.85     53.35 o 
   7   9   2       12.85       -3.00     18.12 o 
   8   9   2        9.17       34.74     26.22 o 
   9   9   2       38.99       30.68     28.20 o 
  -9  10   2        0.43       19.48     44.39 o 
  -8  10   2        2.37        7.99     16.11 o 
  -7  10   2       19.63       21.57     15.77 o 
  -6  10   2        5.76       12.88     11.97 o 
  -5  10   2       84.98       67.91     15.02 o 
  -4  10   2        0.13       -5.86     12.55 o 
  -3  10   2      677.50      768.46     29.93 o 
  -2  10   2      161.40      225.51     20.76 o 
  -1  10   2      206.32      194.71     20.29 o 
   0  10   2      433.23      424.59     22.57 o 
   1  10   2       14.24       13.18     12.38 o 
   2  10   2     1492.41     1335.74     29.44 o 
   3  10   2        0.29       -0.98      9.72 o 
   4  10   2      542.32      523.73     23.63 o 
   5  10   2       14.74        5.23      8.70 o 
   6  10   2        0.59        2.23     21.77 o 
   7  10   2      159.51      184.66     33.87 o 
   8  10   2        4.72      -16.18     28.80 o 
   9  10   2        9.39       27.14     33.84 o 
  -9  11   2        0.30      -26.68     42.99 o 
  -8  11   2        0.14       25.40     42.38 o 
  -7  11   2        0.31        2.08     10.98 o 
  -6  11   2       16.91       -3.18     16.42 o 
  -5  11   2      113.54      103.98     20.78 o 
  -4  11   2      237.52      245.35     24.12 o 
  -3  11   2       62.18       68.88     17.84 o 
  -2  11   2        3.21        1.09     10.55 o 
  -1  11   2        6.70       17.48     15.11 o 
   0  11   2        0.08       -0.12     11.98 o 
   1  11   2       86.40       93.79     19.97 o 
   2  11   2        0.37       -2.80     10.83 o 
   3  11   2      104.33      103.40     18.53 o 
   4  11   2      138.04      155.55     18.38 o 
   5  11   2        3.96       -1.49      6.73 o 
   6  11   2      198.57      167.83     32.31 o 
   7  11   2       56.17       45.54     28.11 o 
   8  11   2       49.76       14.97     27.52 o 
  -8  12   2       13.05       56.39     46.47 o 
  -7  12   2       15.28       15.92     18.32 o 
  -6  12   2        1.55        7.85     13.50 o 
  -5  12   2        2.45        1.78     13.47 o 
  -4  12   2        8.74       27.88     17.24 o 
  -3  12   2      185.79      179.19     25.71 o 
  -2  12   2      382.43      427.35     26.41 o 
  -1  12   2       42.65       50.90     20.16 o 
   0  12   2      357.19      342.61     26.15 o 
   1  12   2      106.16      143.08     24.06 o 
   2  12   2      826.12      864.42     35.00 o 
   3  12   2      137.24      166.07     22.67 o 
   4  12   2      105.85      112.17     20.52 o 
   5  12   2        3.56       -4.66     10.52 o 
   6  12   2      285.14      313.35     50.99 o 
   7  12   2        5.37       -0.66     17.75 o 
   8  12   2       30.99       36.23     31.83 o 
  -8  13   2        1.33       12.08     38.39 o 
  -7  13   2        0.08       23.74     39.29 o 
  -6  13   2       24.85       20.44     19.11 o 
  -5  13   2        7.30        2.30     10.02 o 
  -4  13   2        9.61       31.55     21.16 o 
  -3  13   2       10.29       17.66     18.13 o 
  -2  13   2      102.64      117.36     28.19 o 
  -1  13   2       13.93       18.98     18.04 o 
   0  13   2       10.27       -4.15     14.84 o 
   1  13   2      730.43      774.35     33.64 o 
   2  13   2       58.81       65.49     21.18 o 
   3  13   2      639.95      674.02     34.11 o 
   4  13   2      276.04      284.53     23.80 o 
   5  13   2       53.34       34.06     12.46 o 
   6  13   2       55.17       57.62     38.27 o 
   7  13   2        3.85       16.69     29.55 o 
  -7  14   2        6.32       38.88     48.33 o 
  -6  14   2      171.56      145.70     34.91 o 
  -5  14   2      111.51      113.70     25.39 o 
  -4  14   2       36.87       32.48     21.92 o 
  -3  14   2      143.94      156.72     32.41 o 
  -2  14   2        8.73       24.69     19.33 o 
  -1  14   2       60.23       83.33     26.73 o 
   0  14   2      195.44      201.41     28.30 o 
   1  14   2       51.79       57.88     23.02 o 
   2  14   2       17.03       17.92     21.98 o 
   3  14   2       82.66       66.10     22.79 o 
   4  14   2        0.75      -14.41     19.50 o 
   5  14   2       39.05       22.64     29.36 o 
   6  14   2       38.40       17.00     32.66 o 
   7  14   2      214.48      192.35     44.64 o 
  -6  15   2       17.15       40.14     29.89 o 
  -5  15   2      113.89      114.99     28.23 o 
  -4  15   2      184.16      124.41     46.55 o 
  -3  15   2        4.87        0.40     16.13 o 
  -2  15   2      211.22      228.79     33.71 o 
  -1  15   2      440.61      498.09     36.23 o 
   0  15   2       28.15       37.42     26.32 o 
   1  15   2        2.55        5.47     19.53 o 
   2  15   2        0.60        5.65     21.74 o 
   3  15   2       68.23       70.87     28.85 o 
   4  15   2      125.20      120.19     25.67 o 
   5  15   2        4.81       27.18     37.41 o 
   6  15   2       15.04       31.90     31.88 o 
  -5  16   2      334.18      291.14     58.59 o 
  -4  16   2       31.38       15.78     22.39 o 
  -3  16   2       50.23       44.67     25.96 o 
  -2  16   2       29.29       25.77     23.91 o 
  -1  16   2      130.18      156.64     31.78 o 
   0  16   2      412.54      338.30     74.63 o 
   1  16   2        0.52        1.95     18.24 o 
   2  16   2       46.32       30.43     24.05 o 
   3  16   2      100.92      109.61     29.57 o 
   4  16   2        5.20       11.79     30.11 o 
   5  16   2       22.92       35.55     33.54 o 
  -4  17   2      311.52      281.70     71.67 o 
  -3  17   2        1.25       -0.51     16.98 o 
  -2  17   2      417.88      420.33     69.85 o 
  -1  17   2      134.96       89.64     43.52 o 
   0  17   2        2.03        6.78     24.70 o 
   1  17   2      142.93       69.79     30.88 o 
   2  17   2       13.31       -3.43     22.06 o 
   3  17   2      156.51      146.44     36.58 o 
   4  17   2      236.61      278.76     50.75 o 
  -2  18   2       31.52       50.08     32.65 o 
  -1  18   2      242.07       83.14     40.05 o 
   0  18   2      177.76       80.48     42.33 o 
   1  18   2        2.42       -4.51     23.19 o 
   2  18   2      150.48      114.78     37.80 o 
 -11   1   3       73.46       66.41     35.54 o 
 -10   1   3        0.59        6.58     15.10 o 
  -9   1   3       46.28       56.62     18.88 o 
  -8   1   3       50.01       74.33     15.07 o 
  -7   1   3      679.77      647.70     22.86 o 
  -6   1   3     1970.08     1955.59     29.34 o 
  -5   1   3     2316.33     2288.57     24.70 o 
  -4   1   3       29.46       29.28      6.09 o 
  -3   1   3      814.45      736.73     11.81 o 
  -2   1   3      265.09      238.19      6.55 o 
  -1   1   3     2688.67     2325.27     21.20 o 
   0   1   3        1.21        4.23      5.19 o 
   1   1   3       57.46       43.99      8.27 o 
   2   1   3     8794.90     8637.44     56.48 o 
   3   1   3       36.50       33.80      7.47 o 
   4   1   3      554.66      575.80     15.18 o 
   5   1   3      337.24      310.87     13.51 o 
   6   1   3       24.59       19.03     10.50 o 
   7   1   3      439.68      443.31     20.52 o 
   8   1   3        3.34        1.66      8.53 o 
   9   1   3       33.56       18.04     16.20 o 
  10   1   3        1.78        7.53     16.89 o 
 -11   2   3       46.75       45.39     34.32 o 
 -10   2   3      315.38      280.50     27.60 o 
  -9   2   3      465.95      510.11     26.52 o 
  -8   2   3      251.54      294.72     19.06 o 
  -7   2   3      378.80      426.57     20.06 o 
  -6   2   3     2848.96     2768.86     32.05 o 
  -5   2   3        0.91        6.34      8.30 o 
  -4   2   3      930.16      871.45     13.32 o 
  -3   2   3       19.00       10.65      4.18 o 
  -2   2   3        4.73       11.30      9.38 o 
  -1   2   3      105.62       90.45      7.71 o 
   0   2   3      288.64      298.43     12.32 o 
   1   2   3      417.14      353.47      9.84 o 
   2   2   3       72.14       59.19      7.89 o 
   3   2   3     2364.60     2075.61     27.19 o 
   4   2   3       64.46       42.73      7.76 o 
   5   2   3       84.60       88.56      9.48 o 
   6   2   3      592.96      637.54     18.00 o 
   7   2   3      208.88      172.83     16.41 o 
   8   2   3       37.46       23.23     15.97 o 
   9   2   3       18.78       10.82     15.53 o 
  10   2   3        7.39        4.08     23.77 o 
 -11   3   3      117.37       98.60     35.35 o 
 -10   3   3       16.03       19.05     20.98 o 
  -9   3   3      134.26      111.27     21.62 o 
  -8   3   3      719.15      767.74     23.47 o 
  -7   3   3      138.78       96.81     13.39 o 
  -6   3   3     1143.17     1172.43     20.43 o 
  -5   3   3     2164.13     2053.66     24.06 o 
  -4   3   3       36.97       41.42      8.16 o 
  -3   3   3     2904.10     2617.38     33.94 o 
  -2   3   3     2790.27     2510.28     25.30 o 
  -1   3   3        8.85       31.00      7.39 o 
   0   3   3     1661.90     1364.29     19.12 o 
   1   3   3     3338.77     3056.39     26.45 o 
   2   3   3     7562.98     6981.13     65.05 o 
   3   3   3      576.77      573.70     22.45 o 
   4   3   3      252.60      238.86      8.26 o 
   5   3   3      979.47     1004.97     19.19 o 
   6   3   3       15.73       10.50      7.80 o 
   7   3   3     1563.17     1536.36     33.78 o 
   8   3   3      139.13      184.72     18.05 o 
   9   3   3        0.20       -2.50     13.04 o 
  10   3   3       45.59       29.70     26.27 o 
 -11   4   3        2.99       17.61     26.82 o 
 -10   4   3      147.12       99.92     34.30 o 
  -9   4   3      122.39      155.13     18.67 o 
  -8   4   3      459.48      514.29     23.49 o 
  -7   4   3      230.74      264.60     14.99 o 
  -6   4   3      609.61      572.78     16.76 o 
  -5   4   3     1095.97     1114.11     19.62 o 
  -4   4   3      315.62      293.98      9.51 o 
  -3   4   3      525.36      470.14     11.93 o 
  -2   4   3    12076.10    11120.71     69.46 o 
  -1   4   3    29447.82    30760.73    186.39 o 
   0   4   3     5004.55     4592.01     37.88 o 
   1   4   3      667.25      581.30     12.99 o 
   2   4   3      274.34      279.33     16.89 o 
   3   4   3     5264.45     4853.75     56.26 o 
   4   4   3     1265.16     1095.91     27.60 o 
   5   4   3      247.95      237.69      8.43 o 
   6   4   3     1295.92     1299.81     20.14 o 
   7   4   3        3.53        4.81      8.24 o 
   8   4   3     1017.43     1002.43     38.04 o 
   9   4   3      194.56      199.02     34.54 o 
  10   4   3        0.17       19.40     29.42 o 
 -10   5   3      286.38      226.10     52.25 o 
  -9   5   3        1.73        7.19     11.27 o 
  -8   5   3      271.31      336.81     20.19 o 
  -7   5   3      486.57      524.06     18.57 o 
  -6   5   3     2874.21     2911.44     31.16 o 
  -5   5   3     1037.06     1064.20     19.05 o 
  -4   5   3     1695.37     1687.65     19.11 o 
  -3   5   3     6230.65     6064.34     44.40 o 
  -2   5   3       53.95       57.84      8.97 o 
  -1   5   3    12861.30    12211.89     81.10 o 
   0   5   3     5194.06     4763.38     38.46 o 
   1   5   3      162.33      198.13      9.98 o 
   2   5   3     5095.45     4664.89     34.84 o 
   3   5   3     1061.43      866.43     25.65 o 
   4   5   3      272.60      278.63     21.97 o 
   5   5   3      327.87      372.72     26.60 o 
   6   5   3      440.38      427.58     30.29 o 
   7   5   3     2415.23     2480.25     57.13 o 
   8   5   3      460.49      458.21     31.23 o 
   9   5   3       42.42       41.52     26.74 o 
  10   5   3      208.04      158.94     62.15 o 
 -10   6   3      269.54      205.09     49.43 o 
  -9   6   3      493.99      503.70    100.04 o 
  -8   6   3      175.01      190.29     18.46 o 
  -7   6   3     1049.14     1081.92     24.17 o 
  -6   6   3       11.12       19.69      9.21 o 
  -5   6   3     1953.99     2013.47     25.67 o 
  -4   6   3     1293.85     1202.60     21.82 o 
  -3   6   3      678.83      612.17     14.23 o 
  -2   6   3     6566.29     5862.31     49.54 o 
  -1   6   3    11410.21    10753.93     76.26 o 
   0   6   3      219.83      181.10     13.54 o 
   1   6   3     4639.20     4147.20     36.95 o 
   2   6   3       82.03       82.25     10.14 o 
   3   6   3     9208.53     8709.65     86.51 o 
   4   6   3     2434.20     2295.12     48.50 o 
   5   6   3      256.35      328.00     25.68 o 
   6   6   3      416.02      503.43     33.89 o 
   7   6   3       10.73       17.99     20.28 o 
   8   6   3      444.48      555.69     58.05 o 
   9   6   3      186.89      189.94     43.06 o 
  10   6   3       22.33       14.72     26.17 o 
 -10   7   3      324.15      180.90     99.50 o 
  -9   7   3       51.87       32.95     23.88 o 
  -8   7   3      492.35      524.84     40.93 o 
  -7   7   3      152.66      141.88     12.86 o 
  -6   7   3     3918.16     4087.95     45.16 o 
  -5   7   3     2525.92     2704.19     32.40 o 
  -4   7   3     1469.23     1499.54     25.62 o 
  -3   7   3     2477.54     2155.89     27.04 o 
  -2   7   3      769.46      760.10     23.68 o 
  -1   7   3    10898.70    10469.08     76.72 o 
   0   7   3     1589.00     1374.14     26.03 o 
   1   7   3      412.23      415.21     15.12 o 
   2   7   3     8401.34     8505.14     64.50 o 
   3   7   3     2306.61     2085.12     22.55 o 
   4   7   3     1057.33     1079.34     35.87 o 
   5   7   3      880.29      983.94     36.07 o 
   6   7   3      177.87      170.01     28.80 o 
   7   7   3     1163.28     1359.28     51.68 o 
   8   7   3      502.01      552.14    109.11 o 
   9   7   3       19.18       13.16     28.12 o 
  10   7   3      292.21      186.42     92.04 o 
 -10   8   3      238.91      215.87    105.74 o 
  -9   8   3      323.85      332.87     77.63 o 
  -8   8   3      179.48      125.83     32.95 o 
  -7   8   3     1675.61     1843.09     58.36 o 
  -6   8   3      525.62      537.14     20.39 o 
  -5   8   3      873.16      882.77     22.20 o 
  -4   8   3     2341.76     2303.57     30.23 o 
  -3   8   3      466.90      461.51     20.30 o 
  -2   8   3     9124.80     8845.03     71.99 o 
  -1   8   3     3420.69     3232.05     36.75 o 
   0   8   3     1575.76     1639.60     28.06 o 
   1   8   3     1897.20     1954.50     28.20 o 
   2   8   3       48.44       55.38     10.28 o 
   3   8   3    10924.83    10784.09     82.63 o 
   4   8   3     4005.57     4067.60     64.27 o 
   5   8   3      614.32      672.76     34.83 o 
   6   8   3     1736.86     2012.51     53.20 o 
   7   8   3       74.45      103.81     32.50 o 
   8   8   3      558.20      539.95    112.24 o 
   9   8   3      181.52      147.75     48.57 o 
  -9   9   3      207.41      142.09     79.85 o 
  -8   9   3      825.67     1049.23     43.53 o 
  -7   9   3       10.84        5.52     11.85 o 
  -6   9   3     1932.08     2121.05     32.76 o 
  -5   9   3     3398.96     3681.93     47.46 o 
  -4   9   3      170.25      194.40     16.76 o 
  -3   9   3     2113.30     2195.26     34.78 o 
  -2   9   3       54.79       47.00     13.82 o 
  -1   9   3     5723.71     5669.97     57.98 o 
   0   9   3     2265.74     2233.53     33.43 o 
   1   9   3     3260.12     3096.28     42.89 o 
   2   9   3     8451.02     8088.63     77.23 o 
   3   9   3     1400.26     1418.55     25.40 o 
   4   9   3     2321.97     2322.85     29.22 o 
   5   9   3     1509.45     1595.23     52.73 o 
   6   9   3       47.78       51.66     27.09 o 
   7   9   3     1610.49     1918.64     61.15 o 
   8   9   3      597.93      705.10     58.49 o 
   9   9   3        8.78        0.71     23.55 o 
  -9  10   3      570.69      414.04    175.38 o 
  -8  10   3       49.21       28.66     22.96 o 
  -7  10   3     1784.74     2027.18     74.99 o 
  -6  10   3     1085.06     1080.03     33.71 o 
  -5  10   3      751.49      828.05     28.17 o 
  -4  10   3     1311.91     1480.35     36.43 o 
  -3  10   3      229.68      260.91     21.28 o 
  -2  10   3     4196.58     4225.71     52.83 o 
  -1  10   3     1752.69     1641.58     37.41 o 
   0  10   3      608.08      626.06     25.81 o 
   1  10   3     1404.08     1481.63     33.43 o 
   2  10   3      466.20      478.45     22.69 o 
   3  10   3     6516.47     6440.09     70.26 o 
   4  10   3     2944.69     3008.25     36.84 o 
   5  10   3       38.27       44.90     25.69 o 
   6  10   3     1767.16     2216.11     58.96 o 
   7  10   3        9.46        1.88     21.48 o 
   8  10   3      436.53      481.13     88.54 o 
   9  10   3      251.40      163.97     50.84 o 
  -9  11   3      231.72       87.40     66.48 o 
  -8  11   3      542.85      458.94    127.16 o 
  -7  11   3        5.05       11.35     17.88 o 
  -6  11   3     1746.16     1933.22     38.35 o 
  -5  11   3     2036.13     2257.42     46.69 o 
  -4  11   3      282.23      337.67     22.71 o 
  -3  11   3     2308.40     2501.45     45.72 o 
  -2  11   3      329.94      354.25     23.18 o 
  -1  11   3     4113.78     4249.17     59.24 o 
   0  11   3     1855.82     1981.93     37.69 o 
   1  11   3      615.75      697.67     30.50 o 
   2  11   3     1091.86     1207.14     30.32 o 
   3  11   3      492.85      555.26     24.28 o 
   4  11   3      409.72      442.17     17.39 o 
   5  11   3      154.99      161.24     39.04 o 
   6  11   3        0.33       -3.08     25.05 o 
   7  11   3     2040.84     2522.66     72.13 o 
   8  11   3      307.71      326.31     51.07 o 
  -8  12   3       41.33       41.14     44.51 o 
  -7  12   3      764.93      897.91     51.29 o 
  -6  12   3      285.40      255.14     31.98 o 
  -5  12   3     1129.64     1308.40     35.02 o 
  -4  12   3     1073.40     1226.70     36.19 o 
  -3  12   3      276.85      320.84     25.25 o 
  -2  12   3     3973.15     4565.81     63.45 o 
  -1  12   3     2521.92     2722.04     51.67 o 
   0  12   3      201.99      230.67     25.23 o 
   1  12   3     1684.84     1837.17     46.97 o 
   2  12   3        2.40        8.14     13.80 o 
   3  12   3      832.43     1050.54     30.01 o 
   4  12   3      248.91      262.69     27.91 o 
   5  12   3       73.98       86.14     32.58 o 
   6  12   3     1476.95     1760.91     60.30 o 
   7  12   3       14.52       14.43     26.54 o 
   8  12   3      442.57      358.69     61.00 o 
  -8  13   3      119.20      163.06     56.77 o 
  -7  13   3       50.05       55.82     27.74 o 
  -6  13   3      589.36      667.59     48.78 o 
  -5  13   3      633.37      742.88     36.89 o 
  -4  13   3      380.96      482.80     30.56 o 
  -3  13   3     1403.36     1720.90     42.61 o 
  -2  13   3       55.09       70.70     20.88 o 
  -1  13   3     1461.00     1737.46     45.62 o 
   0  13   3     2869.24     3205.20     54.85 o 
   1  13   3      125.99      139.76     25.72 o 
   2  13   3     2316.63     2676.10     50.73 o 
   3  13   3      308.91      351.03     31.21 o 
   4  13   3      735.81      736.65     30.72 o 
   5  13   3      174.40      168.64     46.76 o 
   6  13   3      142.63      106.06     35.24 o 
   7  13   3      689.22      956.03     60.93 o 
  -7  14   3      254.52      253.09     78.07 o 
  -6  14   3       16.16        8.84     19.49 o 
  -5  14   3      331.50      341.17     42.62 o 
  -4  14   3      625.60      713.63     37.76 o 
  -3  14   3      173.52      232.13     32.74 o 
  -2  14   3     1812.52     2217.80     54.67 o 
  -1  14   3      671.09      847.33     39.26 o 
   0  14   3      249.01      291.37     36.81 o 
   1  14   3     1126.47     1348.61     43.76 o 
   2  14   3        0.36        9.85     18.58 o 
   3  14   3     1970.06     2283.84     52.48 o 
   4  14   3      463.21      445.21     73.31 o 
   5  14   3      127.68       91.25     38.04 o 
   6  14   3      258.38      288.06     48.27 o 
  -6  15   3      333.01      343.34     99.68 o 
  -5  15   3      287.41      262.60     54.18 o 
  -4  15   3      163.74       88.82     27.84 o 
  -3  15   3      451.56      458.41     42.54 o 
  -2  15   3       37.78       51.81     25.75 o 
  -1  15   3      803.34      989.54     45.32 o 
   0  15   3      373.95      405.52     33.98 o 
   1  15   3       56.99       45.31     24.36 o 
   2  15   3      868.16     1191.74     47.52 o 
   3  15   3      178.12      187.40     30.21 o 
   4  15   3      243.27      265.38     42.69 o 
   5  15   3      301.00      210.29     70.62 o 
   6  15   3       50.77       55.58     36.26 o 
  -5  16   3       65.77       40.29     25.31 o 
  -4  16   3      230.08      151.69     49.72 o 
  -3  16   3        9.61       16.35     22.90 o 
  -2  16   3      290.93      374.38     43.91 o 
  -1  16   3       76.01       54.16     27.76 o 
   0  16   3      184.13       99.94     33.04 o 
   1  16   3      229.52      132.81     44.34 o 
   2  16   3        8.25       24.77     24.73 o 
   3  16   3      513.58      578.71     85.94 o 
   4  16   3      203.45      217.63     44.97 o 
   5  16   3       61.13       56.41     42.38 o 
  -4  17   3        3.02       32.48     29.92 o 
  -3  17   3      125.59       91.99     42.08 o 
  -2  17   3        4.64        6.69     22.72 o 
  -1  17   3      170.13      114.12     46.96 o 
   0  17   3       12.07       -6.94     22.41 o 
   1  17   3       38.34       43.34     28.58 o 
   2  17   3      396.50      245.72     86.83 o 
   3  17   3       28.22        1.47     19.11 o 
   4  17   3      147.69      205.32    216.32 o 
  -2  18   3      135.72       95.30     40.71 o 
  -1  18   3       75.19       44.10     31.86 o 
   0  18   3      187.95       75.78     41.11 o 
   1  18   3       29.60       31.76     33.31 o 
   2  18   3       19.09       19.02     30.12 o 
 -11   0   4      764.16     1098.48     90.32 o 
 -10   0   4      185.05      180.05     41.41 o 
  -9   0   4     1896.80     2000.66     52.22 o 
  -8   0   4      663.01      780.46     33.32 o 
  -7   0   4       31.13       28.68     15.15 o 
  -6   0   4    11262.52    10793.86    139.84 o 
  -5   0   4     4690.33     4153.68     51.59 o 
  -4   0   4      617.94      575.70     22.68 o 
  -3   0   4    12593.26    11311.36     97.91 o 
  -2   0   4      535.12      517.56     17.99 o 
  -1   0   4     8238.03     7398.26     74.01 o 
   0   0   4      796.64      775.46     23.30 o 
   1   0   4     7846.08     6959.92     72.96 o 
   2   0   4    42197.95    43836.66    370.70 o 
   3   0   4      137.16      184.17     16.99 o 
   4   0   4    29073.28    29276.63    261.15 o 
   5   0   4     4041.61     3850.68     53.17 o 
   6   0   4     1926.80     1948.72     47.44 o 
   7   0   4     6803.64     6993.46    149.74 o 
   8   0   4      322.45      362.85     33.45 o 
   9   0   4      104.51       72.65     27.01 o 
  10   0   4      396.84      247.58    108.24 o 
 -11   1   4        0.24       16.03     24.63 o 
 -10   1   4      980.13     1147.08     36.03 o 
  -9   1   4     1288.93     1484.47     34.99 o 
  -8   1   4     3191.16     3440.76     46.85 o 
  -7   1   4     3834.20     3984.41     44.07 o 
  -6   1   4     1860.32     1702.59     29.89 o 
  -5   1   4     4323.49     4206.14     37.23 o 
  -4   1   4     2908.86     2459.22     23.31 o 
  -3   1   4     2420.11     2087.88     18.70 o 
  -2   1   4    27741.48    28108.96    270.87 o 
  -1   1   4     3295.50     2870.11     25.77 o 
   0   1   4       51.19       42.63      9.00 o 
   1   1   4     2283.44     1879.07     22.83 o 
   2   1   4     3700.35     3300.58     28.30 o 
   3   1   4    36392.44    37626.60    230.10 o 
   4   1   4     2290.98     1996.09     25.36 o 
   5   1   4     6825.78     6481.36     55.00 o 
   6   1   4     5570.56     5642.42     65.46 o 
   7   1   4      155.07      137.89     17.54 o 
   8   1   4     1541.03     1594.36     37.85 o 
   9   1   4      283.01      305.54     48.78 o 
  10   1   4      260.94      166.32     75.34 o 
 -11   2   4      713.56      876.11     58.94 o 
 -10   2   4      526.58      506.37     60.88 o 
  -9   2   4      526.44      580.75     26.93 o 
  -8   2   4      852.40      971.96     27.51 o 
  -7   2   4      104.04      115.58     14.36 o 
  -6   2   4     8035.55     7926.51     60.64 o 
  -5   2   4     4953.36     4926.89     39.41 o 
  -4   2   4     6812.22     6592.74     44.02 o 
  -3   2   4    20583.88    20416.43    148.66 o 
  -2   2   4      377.37      371.18      7.48 o 
  -1   2   4     9339.55     8308.31     52.88 o 
   0   2   4    12379.31    11494.45     72.44 o 
   1   2   4    13856.05    13121.43     81.83 o 
   2   2   4    24478.58    24139.52    142.80 o 
   3   2   4      363.95      296.78      7.76 o 
   4   2   4      142.44      195.96      8.53 o 
   5   2   4     1244.98     1236.93     21.76 o 
   6   2   4     1984.43     1899.96     29.94 o 
   7   2   4     6048.28     6124.52     60.58 o 
   8   2   4      400.97      398.21     25.15 o 
   9   2   4      207.62      146.39     38.08 o 
  10   2   4      276.58      156.83     69.23 o 
 -11   3   4        2.85        8.78     28.32 o 
 -10   3   4      673.68      864.33     45.57 o 
  -9   3   4     1005.02     1144.12     30.84 o 
  -8   3   4      398.83      392.19     20.91 o 
  -7   3   4     3776.34     3845.88     44.38 o 
  -6   3   4      152.50      147.77     10.53 o 
  -5   3   4     5603.50     5787.17     42.49 o 
  -4   3   4      441.47      443.90     19.95 o 
  -3   3   4     3730.62     3159.20     38.71 o 
  -2   3   4    37041.36    40519.41   1005.66 o 
  -1   3   4     7452.64     6712.51     46.78 o 
   0   3   4     5263.22     4569.00     36.41 o 
   1   3   4    12087.05    11130.09     71.50 o 
   2   3   4      148.69      127.39      5.92 o 
   3   3   4     6335.08     5468.43     57.50 o 
   4   3   4     3455.29     3291.50     29.63 o 
   5   3   4      747.36      742.77     13.82 o 
   6   3   4     1868.06     2057.02     31.17 o 
   7   3   4        3.50       13.50      8.55 o 
   8   3   4      935.47     1022.14     31.60 o 
   9   3   4      123.52       89.00     42.23 o 
  10   3   4      382.65      369.75     96.61 o 
 -11   4   4      217.35      223.45     56.73 o 
 -10   4   4      225.77      137.65     55.98 o 
  -9   4   4      222.51      180.10     22.34 o 
  -8   4   4      672.82      715.00     21.49 o 
  -7   4   4       64.56       73.44     10.68 o 
  -6   4   4     4196.05     3943.41     35.14 o 
  -5   4   4      422.04      484.77     24.05 o 
  -4   4   4     5626.28     5426.80     60.54 o 
  -3   4   4     8338.28     7592.26     70.69 o 
  -2   4   4      683.20      685.75     12.06 o 
  -1   4   4    36810.81    38263.04    234.58 o 
   0   4   4     7495.12     6686.49     49.25 o 
   1   4   4     4056.21     3488.14     30.90 o 
   2   4   4    23746.31    23350.06    180.29 o 
   3   4   4     1911.50     1591.65     31.47 o 
   4   4   4      329.63      353.64     23.06 o 
   5   4   4      518.98      607.14     33.29 o 
   6   4   4      865.61      893.57     38.78 o 
   7   4   4     1782.96     1798.09     52.02 o 
   8   4   4      124.40       87.38     15.65 o 
   9   4   4      494.60      613.68     42.68 o 
  10   4   4      221.63      239.97     40.12 o 
 -10   5   4       88.24       99.20     32.31 o 
  -9   5   4       25.48       42.06     25.54 o 
  -8   5   4      111.70      129.15     12.38 o 
  -7   5   4     2327.37     2376.50     31.16 o 
  -6   5   4      101.96      104.73      6.99 o 
  -5   5   4     2480.83     2387.73     44.71 o 
  -4   5   4      362.04      408.75     23.58 o 
  -3   5   4     1999.89     1753.87     20.12 o 
  -2   5   4    32688.39    34049.55    211.46 o 
  -1   5   4     2361.05     2080.54     24.20 o 
   0   5   4    12052.43    11325.37     76.55 o 
   1   5   4     4495.50     4032.89     35.82 o 
   2   5   4        1.42        3.21      4.09 o 
   3   5   4     3126.47     2742.90     42.87 o 
   4   5   4     3015.71     2794.52     46.61 o 
   5   5   4      993.72     1023.26     36.09 o 
   6   5   4     1220.09     1253.58     40.06 o 
   7   5   4       11.79        2.64     16.87 o 
   8   5   4     1249.13     1378.44     49.36 o 
   9   5   4       54.14      103.12     36.56 o 
  10   5   4      316.29      314.38     73.47 o 
 -10   6   4       49.30       34.70     27.96 o 
  -9   6   4      288.83      275.51     69.11 o 
  -8   6   4      166.34      166.01     19.48 o 
  -7   6   4       59.17       50.28      7.89 o 
  -6   6   4     3355.19     3406.52     54.41 o 
  -5   6   4     1540.34     1583.06     29.87 o 
  -4   6   4     1162.15     1066.36     16.23 o 
  -3   6   4      963.03      822.33     16.02 o 
  -2   6   4      520.21      551.20     16.76 o 
  -1   6   4     9414.78     9084.90     67.58 o 
   0   6   4     2481.71     2191.14     27.77 o 
   1   6   4     4193.03     3879.18     37.03 o 
   2   6   4     5940.30     5394.33     42.12 o 
   3   6   4      516.06      560.68     27.03 o 
   4   6   4     1792.50     1762.65     43.17 o 
   5   6   4      785.93      815.17     37.44 o 
   6   6   4     1018.31     1079.69     41.57 o 
   7   6   4      997.56     1116.57     45.44 o 
   8   6   4      104.89       63.04     27.81 o 
   9   6   4      112.64       48.27     29.82 o 
  10   6   4      107.64      115.07     42.95 o 
 -10   7   4      345.01      227.91     56.95 o 
  -9   7   4      291.86      294.71     61.37 o 
  -8   7   4      400.41      378.19     49.35 o 
  -7   7   4     1606.15     1798.45     46.18 o 
  -6   7   4      590.52      519.71     23.04 o 
  -5   7   4      758.91      769.23     16.78 o 
  -4   7   4     2209.65     2180.27     26.42 o 
  -3   7   4        1.33        4.27      6.83 o 
  -2   7   4     3427.84     3091.87     34.14 o 
  -1   7   4     1230.50     1247.06     23.49 o 
   0   7   4      536.47      593.02     19.53 o 
   1   7   4      196.07      163.85     14.26 o 
   2   7   4      723.49      648.56     16.23 o 
   3   7   4     5848.08     5459.16     69.29 o 
   4   7   4      483.62      489.78     29.30 o 
   5   7   4     1143.31     1137.08     41.67 o 
   6   7   4     1058.87     1209.21     44.85 o 
   7   7   4       13.32        8.35     21.42 o 
   8   7   4      128.47       77.23     36.17 o 
   9   7   4       64.32       43.96     32.66 o 
 -10   8   4      105.99       32.09     40.36 o 
  -9   8   4      393.64      334.94     76.93 o 
  -8   8   4      473.35      401.12    119.21 o 
  -7   8   4       40.85       48.20     32.60 o 
  -6   8   4      680.90      601.82     30.92 o 
  -5   8   4     1237.72     1207.49     24.32 o 
  -4   8   4      112.60      118.90     13.21 o 
  -3   8   4      958.98      978.28     23.42 o 
  -2   8   4        0.04        8.76     11.00 o 
  -1   8   4      926.40     1055.44     24.80 o 
   0   8   4      542.72      624.73     20.89 o 
   1   8   4     1969.71     1990.31     30.30 o 
   2   8   4      907.09      815.66     19.18 o 
   3   8   4      131.65      128.98     10.29 o 
   4   8   4     1275.82     1338.16     49.70 o 
   5   8   4      305.75      314.81     32.55 o 
   6   8   4      295.97      330.31     36.04 o 
   7   8   4      540.20      660.81     42.25 o 
   8   8   4       77.64       48.53     36.28 o 
   9   8   4       22.34       18.97     31.17 o 
  -9   9   4       77.02       53.56     30.64 o 
  -8   9   4        0.15       -1.12     15.64 o 
  -7   9   4       71.23       46.64     11.60 o 
  -6   9   4      103.17       84.48     18.29 o 
  -5   9   4      343.29      368.30     21.69 o 
  -4   9   4      249.46      239.10     17.42 o 
  -3   9   4       56.37       62.07     13.39 o 
  -2   9   4      869.17      903.17     26.96 o 
  -1   9   4        0.97       13.77     12.00 o 
   0   9   4      129.89      127.83     15.82 o 
   1   9   4      598.22      631.58     22.72 o 
   2   9   4      489.15      512.45     20.75 o 
   3   9   4      434.61      466.25     16.52 o 
   4   9   4       20.70       63.30     23.63 o 
   5   9   4      620.07      679.22     38.81 o 
   6   9   4      364.47      357.41     48.20 o 
   7   9   4       25.27       30.08     27.38 o 
   8   9   4      184.13      120.85     37.59 o 
   9   9   4       27.98       27.94     33.89 o 
  -9  10   4       23.84       15.51     28.48 o 
  -8  10   4        0.24       13.00     26.15 o 
  -7  10   4       20.09       17.22      8.52 o 
  -6  10   4        1.09        3.11      7.88 o 
  -5  10   4       43.12       41.17     12.48 o 
  -4  10   4       47.45       58.61     16.70 o 
  -3  10   4       42.52       51.58     14.82 o 
  -2  10   4       27.42       33.87     16.40 o 
  -1  10   4       56.30       77.42     16.41 o 
   0  10   4      505.16      568.15     26.50 o 
   1  10   4       25.14       30.67     16.06 o 
   2  10   4      412.18      396.90     20.46 o 
   3  10   4       48.22       33.84     12.01 o 
   4  10   4      820.14      823.86     42.78 o 
   5  10   4        5.68       14.34     23.61 o 
   6  10   4       10.75        7.71     22.96 o 
   7  10   4      139.91      108.35     34.51 o 
   8  10   4        6.60      -10.59     25.76 o 
  -9  11   4       40.49       17.57     49.48 o 
  -8  11   4       26.92       16.66     26.44 o 
  -7  11   4        6.79       16.58     24.07 o 
  -6  11   4        3.68        5.34     14.27 o 
  -5  11   4        2.36       10.18     14.90 o 
  -4  11   4       17.18        7.89     14.82 o 
  -3  11   4       18.25       25.10     17.36 o 
  -2  11   4      341.46      351.32     29.21 o 
  -1  11   4        8.80       15.60     16.49 o 
   0  11   4       61.44       72.95     20.09 o 
   1  11   4      212.32      231.60     23.76 o 
   2  11   4       21.70       22.61     13.97 o 
   3  11   4       24.83       31.86     13.92 o 
   4  11   4        0.14        0.01      6.33 o 
   5  11   4        0.04       13.39     22.87 o 
   6  11   4       59.50       63.55     34.37 o 
   7  11   4        7.91       20.17     28.12 o 
   8  11   4       14.76       53.84     35.59 o 
  -8  12   4        2.89       10.10     27.43 o 
  -7  12   4       39.26       26.14     26.97 o 
  -6  12   4        0.34       -0.17      9.15 o 
  -5  12   4        1.46       13.43     16.61 o 
  -4  12   4       86.16       66.50     20.18 o 
  -3  12   4        1.25        4.26     14.14 o 
  -2  12   4      157.84      169.34     23.26 o 
  -1  12   4       32.64       34.30     20.35 o 
   0  12   4      248.36      245.09     25.61 o 
   1  12   4        0.80       -5.04     15.59 o 
   2  12   4      441.02      434.79     30.01 o 
   3  12   4        0.39        4.27     12.01 o 
   4  12   4      734.12      768.44     54.51 o 
   5  12   4       54.09       30.02     31.49 o 
   6  12   4       11.76       21.34     29.44 o 
   7  12   4       59.36       76.33     34.88 o 
  -8  13   4       21.48       11.17     40.23 o 
  -7  13   4       27.15        7.29     22.79 o 
  -6  13   4       29.01       41.41     21.43 o 
  -5  13   4       22.18       27.90     17.24 o 
  -4  13   4       87.12       57.82     21.25 o 
  -3  13   4       48.23       59.74     23.18 o 
  -2  13   4       41.58       32.42     20.87 o 
  -1  13   4      142.67      135.34     26.25 o 
   0  13   4       18.33       27.27     21.61 o 
   1  13   4       10.08       12.81     19.78 o 
   2  13   4       72.04       65.45     20.23 o 
   3  13   4      400.54      352.10     34.48 o 
   4  13   4        2.71        5.62     10.34 o 
   5  13   4        4.62       31.19     28.30 o 
   6  13   4      329.66      292.33     58.69 o 
   7  13   4        0.06        8.79     31.15 o 
  -7  14   4       23.02       37.20     29.41 o 
  -6  14   4       16.08       28.31     29.09 o 
  -5  14   4       23.02       30.27     21.09 o 
  -4  14   4      132.48      125.06     27.66 o 
  -3  14   4      110.19      103.21     25.69 o 
  -2  14   4        1.06       13.23     19.09 o 
  -1  14   4      135.80      119.93     27.95 o 
   0  14   4      275.86      308.02     31.41 o 
   1  14   4       68.78       73.66     27.54 o 
   2  14   4      117.67       93.45     27.61 o 
   3  14   4       44.87       45.25     21.63 o 
   4  14   4        5.30       15.47     28.50 o 
   5  14   4       16.90       13.84     29.11 o 
   6  14   4        0.06        3.67     24.10 o 
  -6  15   4        4.80      -17.28     31.55 o 
  -5  15   4      135.15      104.91     25.74 o 
  -4  15   4       22.56       12.85     21.38 o 
  -3  15   4      268.35      269.32     51.96 o 
  -2  15   4      410.17      489.42     45.00 o 
  -1  15   4       45.17       43.56     24.91 o 
   0  15   4        4.14       15.93     22.51 o 
   1  15   4      216.43      166.90     37.58 o 
   2  15   4       14.11        6.95     16.83 o 
   3  15   4       66.28       59.67     27.95 o 
   4  15   4       13.20        3.90     22.41 o 
   5  15   4       92.79       47.59     37.95 o 
  -5  16   4       49.69       47.16     35.35 o 
  -4  16   4      138.56       88.31     29.87 o 
  -3  16   4      173.65      119.90     39.22 o 
  -2  16   4        8.56        2.69     19.13 o 
  -1  16   4      277.44      216.46     64.05 o 
   0  16   4       67.55       47.02     26.56 o 
   1  16   4      108.17       82.89     31.71 o 
   2  16   4      413.61      351.01     92.56 o 
   3  16   4      130.13       89.67     31.74 o 
   4  16   4       22.23       40.92     47.08 o 
  -4  17   4       65.37       71.04     31.55 o 
  -3  17   4       86.09       70.71     30.48 o 
  -2  17   4      435.01      300.99    107.39 o 
  -1  17   4       71.20       53.05     29.44 o 
   0  17   4      149.70       98.23     38.35 o 
   1  17   4       76.98       61.90     29.41 o 
   2  17   4        6.61       21.49     28.30 o 
   3  17   4      223.07      194.09     56.99 o 
  -2  18   4       14.77       31.34     31.14 o 
  -1  18   4      370.06      234.33     91.08 o 
   0  18   4       11.05       29.73     29.55 o 
   1  18   4       44.80       23.04     32.30 o 
 -11   1   5       10.38       32.39     34.89 o 
 -10   1   5       44.49       36.45     16.47 o 
  -9   1   5      138.93      110.80     19.44 o 
  -8   1   5       98.99      105.95     17.29 o 
  -7   1   5        6.85        6.14      9.72 o 
  -6   1   5     1098.39     1123.96     26.09 o 
  -5   1   5      588.33      558.91     13.29 o 
  -4   1   5     1668.14     1659.41     18.28 o 
  -3   1   5     6482.40     6330.19     42.19 o 
  -2   1   5      651.18      625.73     12.76 o 
  -1   1   5       96.32       95.62     10.99 o 
   0   1   5      219.63      213.62     12.38 o 
   1   1   5     1871.44     1620.40     27.22 o 
   2   1   5      157.06      147.67     11.56 o 
   3   1   5       39.29       41.60     10.60 o 
   4   1   5     2483.41     2367.63     27.91 o 
   5   1   5       38.92       35.46     11.11 o 
   6   1   5       90.04       91.22     14.27 o 
   7   1   5      445.18      438.10     22.60 o 
   8   1   5        0.04        2.77      9.78 o 
   9   1   5        7.79        2.31     12.72 o 
  10   1   5        8.68        5.34     22.18 o 
 -11   2   5        3.56       -6.55     22.87 o 
 -10   2   5        2.89        6.53     20.63 o 
  -9   2   5        0.23       10.67     12.00 o 
  -8   2   5     2009.06     2183.96     33.74 o 
  -7   2   5      326.56      330.88     15.89 o 
  -6   2   5      183.30      173.10     11.13 o 
  -5   2   5     2412.49     2303.82     20.52 o 
  -4   2   5     5143.18     5189.13     54.21 o 
  -3   2   5     1127.21     1148.81     13.11 o 
  -2   2   5     1555.44     1372.23     16.27 o 
  -1   2   5      737.86      697.01     14.41 o 
   0   2   5      753.52      646.94     16.59 o 
   1   2   5        0.29       -4.47      6.62 o 
   2   2   5      696.78      609.36     13.53 o 
   3   2   5      594.77      577.89     14.31 o 
   4   2   5        7.30       -1.50      6.92 o 
   5   2   5       16.12       16.63     10.30 o 
   6   2   5      339.59      404.17     16.09 o 
   7   2   5       25.74       45.29     16.32 o 
   8   2   5      109.14      113.07     18.10 o 
   9   2   5       13.53       -8.41     20.51 o 
  10   2   5       24.97       21.69     30.36 o 
 -11   3   5       18.35       15.59     28.63 o 
 -10   3   5       50.00       26.38     23.34 o 
  -9   3   5      284.81      275.62     29.96 o 
  -8   3   5       21.47       17.50      9.82 o 
  -7   3   5      279.40      299.90     14.68 o 
  -6   3   5     2473.80     2406.16     34.67 o 
  -5   3   5      553.01      553.15     23.65 o 
  -4   3   5      268.16      274.88     19.92 o 
  -3   3   5     6082.78     5648.20     55.06 o 
  -2   3   5       53.01       50.47      7.61 o 
  -1   3   5     1271.33     1062.75     18.48 o 
   0   3   5       74.86       67.12     11.15 o 
   1   3   5     1805.18     1602.03     20.62 o 
   2   3   5     3095.38     2757.37     24.79 o 
   3   3   5      168.65      141.83      8.69 o 
   4   3   5      821.15      805.18     10.89 o 
   5   3   5      115.08      125.76      8.67 o 
   6   3   5      241.47      270.96     14.76 o 
   7   3   5     1156.03     1144.18     29.00 o 
   8   3   5        0.07       -5.79      7.69 o 
   9   3   5      107.15       60.68     28.55 o 
  10   3   5       66.80       36.59     31.50 o 
 -11   4   5        4.47       21.91     28.24 o 
 -10   4   5      105.67       70.50     31.57 o 
  -9   4   5       10.65       11.90     21.80 o 
  -8   4   5      212.65      230.24     15.14 o 
  -7   4   5      839.70      961.53     42.65 o 
  -6   4   5        6.86       12.36     15.43 o 
  -5   4   5     1652.27     1736.98     38.54 o 
  -4   4   5        5.33       18.41     13.85 o 
  -3   4   5     1711.40     1557.84     29.85 o 
  -2   4   5     5638.01     5401.37     43.78 o 
  -1   4   5       53.45       57.25      9.04 o 
   0   4   5     5346.48     4851.62     40.21 o 
   1   4   5     6994.69     6601.15     50.44 o 
   2   4   5      677.97      632.13      9.35 o 
   3   4   5     2426.19     2280.48     39.97 o 
   4   4   5        0.43        1.92     11.93 o 
   5   4   5      767.81      824.62     31.83 o 
   6   4   5     1134.32     1135.63     40.77 o 
   7   4   5       22.18       35.87     24.56 o 
   8   4   5      191.83      145.08     30.11 o 
   9   4   5        7.71       18.18     30.98 o 
  10   4   5      243.11      229.96     41.07 o 
 -10   5   5      169.65       93.20     41.25 o 
  -9   5   5      312.46      226.61     57.17 o 
  -8   5   5      191.04      169.51     37.65 o 
  -7   5   5        1.34       23.96     19.52 o 
  -6   5   5      692.55      799.22     32.93 o 
  -5   5   5       11.47       -7.43     14.93 o 
  -4   5   5     2003.78     1939.91     42.19 o 
  -3   5   5     1749.25     1709.00     17.09 o 
  -2   5   5      442.07      405.95     13.65 o 
  -1   5   5     5451.42     5282.78     44.43 o 
   0   5   5      108.49       97.58     13.03 o 
   1   5   5     2521.96     2028.23     26.44 o 
   2   5   5    19403.28    19431.84    125.55 o 
   3   5   5      200.69      166.16     21.16 o 
   4   5   5      255.55      283.99     25.79 o 
   5   5   5      148.41      183.71     29.76 o 
   6   5   5      551.42      627.44     36.31 o 
   7   5   5     1119.23     1218.04     50.20 o 
   8   5   5        8.26       22.90     23.57 o 
   9   5   5      225.22       92.35     46.28 o 
  10   5   5      140.12      174.59     55.88 o 
 -10   6   5      478.66      542.27    112.54 o 
  -9   6   5      739.42      954.22     51.26 o 
  -8   6   5      490.05      546.56     56.65 o 
  -7   6   5     2448.61     2633.81     55.92 o 
  -6   6   5       20.99       40.79     19.21 o 
  -5   6   5      684.74      815.84     31.27 o 
  -4   6   5      103.36      108.33     22.26 o 
  -3   6   5     5592.36     5505.47     52.96 o 
  -2   6   5     5277.89     4784.10     43.61 o 
  -1   6   5      365.17      338.60     14.49 o 
   0   6   5     3230.45     2873.04     36.00 o 
   1   6   5     1329.79     1207.00     22.13 o 
   2   6   5      264.16      230.87     11.66 o 
   3   6   5     4700.72     4282.91     59.82 o 
   4   6   5     1097.92     1008.23     36.76 o 
   5   6   5     2437.94     2505.26     54.21 o 
   6   6   5     1062.33     1106.11     44.59 o 
   7   6   5       28.83       45.52     26.14 o 
   8   6   5       40.40       41.44     29.14 o 
   9   6   5       39.85       -1.64     26.21 o 
 -10   7   5       38.82       14.69     28.26 o 
  -9   7   5      427.52      365.83    112.80 o 
  -8   7   5      744.26      931.66     45.12 o 
  -7   7   5       71.22       78.15     26.27 o 
  -6   7   5     1986.23     2110.46     57.40 o 
  -5   7   5        1.12        3.85     15.17 o 
  -4   7   5     2442.03     2321.90     44.58 o 
  -3   7   5     2532.24     2326.86     30.88 o 
  -2   7   5      337.90      365.67     18.50 o 
  -1   7   5     6880.39     6541.11     67.56 o 
   0   7   5       91.18      139.25     14.56 o 
   1   7   5     2802.36     2519.03     30.22 o 
   2   7   5     9685.48     9298.39     73.11 o 
   3   7   5      287.22      289.48     27.11 o 
   4   7   5     1654.26     1703.30     46.03 o 
   5   7   5      840.61      929.45     44.23 o 
   6   7   5     1568.43     1739.59     50.70 o 
   7   7   5     1080.62     1352.82     50.53 o 
   8   7   5       94.42       38.59     32.25 o 
   9   7   5       82.64       12.73     27.22 o 
 -10   8   5      399.15      269.38     91.27 o 
  -9   8   5        5.72        1.59     20.14 o 
  -8   8   5      462.47      572.26    112.98 o 
  -7   8   5     1558.60     1958.15     56.33 o 
  -6   8   5       14.08       29.83     20.29 o 
  -5   8   5     1614.92     1889.30     55.64 o 
  -4   8   5      651.80      646.23     17.66 o 
  -3   8   5     1353.62     1340.34     25.77 o 
  -2   8   5    12081.80    11761.48     92.46 o 
  -1   8   5        3.02       -2.48      9.29 o 
   0   8   5     3201.01     3266.61     40.54 o 
   1   8   5      885.82      933.00     23.55 o 
   2   8   5     1319.08     1371.35     24.29 o 
   3   8   5     3655.15     3562.11     58.58 o 
   4   8   5       51.91       58.24     24.07 o 
   5   8   5     1740.56     1895.15     65.22 o 
   6   8   5     2518.65     2770.22     66.45 o 
   7   8   5        6.77        7.75     22.44 o 
   8   8   5      458.75      238.06     98.30 o 
   9   8   5       56.88       57.20     44.28 o 
  -9   9   5      444.28        0.86     31.55 o 
  -8   9   5      198.45       81.45     42.29 o 
  -7   9   5      577.56      671.02     70.04 o 
  -6   9   5     2562.03     3010.18     63.25 o 
  -5   9   5      339.79      370.34     14.77 o 
  -4   9   5     1958.28     2061.02     30.40 o 
  -3   9   5     3794.82     3983.04     47.09 o 
  -2   9   5      332.07      314.88     21.13 o 
  -1   9   5     2724.06     2652.99     40.44 o 
   0   9   5      236.40      246.72     20.34 o 
   1   9   5     3691.95     3707.89     43.86 o 
   2   9   5     5082.66     5028.32     52.63 o 
   3   9   5        0.77        0.29      4.78 o 
   4   9   5     2541.57     2751.49     60.87 o 
   5   9   5      517.99      574.23     45.76 o 
   6   9   5     2042.60     2223.04     64.01 o 
   7   9   5     1472.89     1827.93     66.47 o 
   8   9   5       51.99       48.21     37.70 o 
   9   9   5      194.33      127.53     69.23 o 
  -9  10   5        0.36       -2.67     23.51 o 
  -8  10   5      817.65     1004.15    102.55 o 
  -7  10   5     1792.59     2102.23     57.42 o 
  -6  10   5      142.12      130.44     30.34 o 
  -5  10   5     2860.09     3074.43     65.13 o 
  -4  10   5      878.20      979.06     26.84 o 
  -3  10   5      798.39      876.68     28.13 o 
  -2  10   5     7252.06     7721.24     80.40 o 
  -1  10   5      245.39      253.12     20.34 o 
   0  10   5     1483.66     1532.37     33.45 o 
   1  10   5      734.58      786.08     27.06 o 
   2  10   5      807.36      854.24     26.71 o 
   3  10   5     1922.50     1840.77     47.28 o 
   4  10   5        8.87       14.00     21.11 o 
   5  10   5     1021.13     1191.62     52.54 o 
   6  10   5     1929.39     2330.22     68.51 o 
   7  10   5        1.04        1.47     22.69 o 
   8  10   5      268.45      170.07     66.55 o 
  -9  11   5      432.93        2.96     31.86 o 
  -8  11   5      202.16       36.51     32.44 o 
  -7  11   5      254.47      176.25     66.25 o 
  -6  11   5     1976.85     2256.77     69.33 o 
  -5  11   5      364.49      350.60     20.32 o 
  -4  11   5     2344.48     2561.11     48.36 o 
  -3  11   5     2965.65     3208.57     49.42 o 
  -2  11   5       78.92       80.68     18.41 o 
  -1  11   5     1658.58     1834.90     39.80 o 
   0  11   5      964.99     1009.68     33.21 o 
   1  11   5     1872.53     2101.78     42.97 o 
   2  11   5     3969.48     4235.02     56.06 o 
   3  11   5       58.75       71.67     14.64 o 
   4  11   5      232.87      286.05     39.51 o 
   5  11   5       18.09       18.64     26.58 o 
   6  11   5      149.50      142.79     36.23 o 
   7  11   5      821.03     1019.18     57.07 o 
   8  11   5       13.94       -2.72     23.73 o 
  -8  12   5      242.90       94.04     45.46 o 
  -7  12   5      503.18      524.86    106.24 o 
  -6  12   5       85.46       83.54     23.15 o 
  -5  12   5     1371.00     1491.64     38.03 o 
  -4  12   5      207.91      206.51     25.70 o 
  -3  12   5     1239.22     1405.50     39.83 o 
  -2  12   5     3696.86     4088.51     60.04 o 
  -1  12   5       58.13       60.03     21.16 o 
   0  12   5     1881.76     2203.82     50.35 o 
   1  12   5     1948.01     2178.41     47.84 o 
   2  12   5      220.31      193.86     23.94 o 
   3  12   5     1427.73     1574.64     67.64 o 
   4  12   5       44.72       47.86     32.18 o 
   5  12   5       39.58       55.01     32.37 o 
   6  12   5      498.85      621.26     72.58 o 
   7  12   5       40.83       55.99     34.90 o 
  -7  13   5       67.32       65.64     32.80 o 
  -6  13   5      371.92      409.74     53.41 o 
  -5  13   5       18.01       17.24     15.71 o 
  -4  13   5      732.13      884.30     34.22 o 
  -3  13   5      704.14      859.78     35.31 o 
  -2  13   5      168.00      167.98     26.25 o 
  -1  13   5     1109.71     1382.47     47.66 o 
   0  13   5      259.75      294.70     30.57 o 
   1  13   5     1354.24     1674.81     42.85 o 
   2  13   5     2972.52     3467.44     61.65 o 
   3  13   5       99.02       86.52     19.10 o 
   4  13   5      925.98     1104.78     56.37 o 
   5  13   5      102.14      113.02     40.11 o 
   6  13   5      408.93      373.48    101.92 o 
   7  13   5      305.97      305.01     48.64 o 
  -7  14   5      341.79      291.24     77.57 o 
  -6  14   5        0.51      -11.57     32.56 o 
  -5  14   5      153.10      138.95     33.05 o 
  -4  14   5       41.97       42.16     21.29 o 
  -3  14   5      344.26      366.35     54.60 o 
  -2  14   5     1513.40     1799.50     51.06 o 
  -1  14   5       15.39       20.45     20.41 o 
   0  14   5      736.17      931.99     43.63 o 
   1  14   5      576.44      781.58     40.30 o 
   2  14   5      216.52      200.86     45.23 o 
   3  14   5     1506.17     1579.72    103.46 o 
   4  14   5       14.85       -5.13     25.44 o 
   5  14   5      498.06      655.27     64.21 o 
   6  14   5      465.42      339.73    132.09 o 
  -6  15   5      294.53      313.81     57.76 o 
  -5  15   5       41.76       44.91     34.89 o 
  -4  15   5      263.09      245.01     51.25 o 
  -3  15   5      303.39      216.10     68.98 o 
  -2  15   5       16.75        4.98     19.97 o 
  -1  15   5      889.48     1071.59     64.34 o 
   0  15   5        1.65       -7.81     19.05 o 
   1  15   5      453.13      391.10     78.71 o 
   2  15   5      557.76      770.93     47.33 o 
   3  15   5        3.36        1.87     16.94 o 
   4  15   5      237.69      145.84     57.59 o 
   5  15   5      175.30      132.79     42.28 o 
  -5  16   5      209.64      205.77     48.60 o 
  -4  16   5      152.90      101.26     44.66 o 
  -3  16   5       84.65       56.42     31.67 o 
  -2  16   5      252.40      132.87     51.80 o 
  -1  16   5       49.81       29.52     25.81 o 
   0  16   5      228.20      211.44     49.02 o 
   1  16   5       37.04       43.63     26.33 o 
   2  16   5       74.74       43.10     28.08 o 
   3  16   5      256.58      197.37     71.21 o 
   4  16   5       29.83       16.30     32.13 o 
  -4  17   5       99.91      143.68     42.30 o 
  -3  17   5      230.20      165.45     67.42 o 
  -2  17   5        7.04       26.83     27.04 o 
  -1  17   5      197.99      151.13     47.46 o 
   0  17   5        0.18       -0.98     19.34 o 
   1  17   5       47.25       49.94     30.30 o 
   2  17   5       88.35       49.92     38.13 o 
   3  17   5       37.89       25.13     37.56 o 
  -1  18   5       47.84       78.50     36.51 o 
   0  18   5      114.45       96.33     39.43 o 
 -11   0   6      417.66        3.04     40.03 o 
 -10   0   6        1.97        8.98     21.66 o 
  -9   0   6     1759.53     2047.55     69.57 o 
  -8   0   6      260.53      296.04     27.62 o 
  -7   0   6     2707.44     2783.52     46.41 o 
  -6   0   6     7548.75     7950.72     86.09 o 
  -5   0   6      816.53      859.03     25.05 o 
  -4   0   6     4870.53     3909.26     49.57 o 
  -3   0   6    19029.80    17141.44    151.88 o 
  -2   0   6      131.73      160.40     18.67 o 
  -1   0   6     7039.68     6226.37     68.84 o 
   0   0   6      141.67      149.78     16.37 o 
   1   0   6    10168.97     9067.57     92.63 o 
   2   0   6     6328.79     5414.40     64.21 o 
   3   0   6        4.65       10.67     12.08 o 
   4   0   6     6919.30     6985.77     82.15 o 
   5   0   6       19.13       20.22     14.18 o 
   6   0   6     8807.87     9024.98    112.77 o 
   7   0   6     4354.46     4296.22     71.47 o 
   8   0   6      104.28       84.48     25.52 o 
   9   0   6      890.23     1065.93    195.26 o 
  10   0   6      369.28      195.21    241.44 o 
 -11   1   6       11.86       -0.74     33.06 o 
 -10   1   6      651.16      732.43     79.52 o 
  -9   1   6       37.38       36.13     13.83 o 
  -8   1   6     3145.83     3396.28     44.17 o 
  -7   1   6     3276.82     3448.49     40.08 o 
  -6   1   6      174.08      158.86     12.79 o 
  -5   1   6     6579.44     6478.56     52.30 o 
  -4   1   6     2700.10     2555.96     26.01 o 
  -3   1   6    13772.41    12881.63     82.88 o 
  -2   1   6    15298.27    13608.54     89.15 o 
  -1   1   6      449.64      424.70     14.98 o 
   0   1   6    10259.89     9234.45     63.73 o 
   1   1   6     9444.05     8662.48     62.16 o 
   2   1   6     2517.62     2262.84     26.28 o 
   3   1   6     3269.17     2947.66     29.66 o 
   4   1   6     1143.94     1021.52     19.78 o 
   5   1   6     8802.79     8664.56     72.11 o 
   6   1   6     3740.82     3654.26     46.68 o 
   7   1   6      667.96      707.19     29.56 o 
   8   1   6      748.17      839.96     36.58 o 
   9   1   6        2.04       12.16     25.40 o 
  10   1   6      756.35      998.78     73.97 o 
 -11   2   6      597.23      806.83     64.30 o 
 -10   2   6        0.14        0.10     16.71 o 
  -9   2   6     2057.25     2240.12     41.47 o 
  -8   2   6      849.36      896.41     28.21 o 
  -7   2   6      600.15      633.71     19.27 o 
  -6   2   6     4055.98     4237.45     36.01 o 
  -5   2   6      175.55      175.87      5.28 o 
  -4   2   6     9740.78     9240.73     80.18 o 
  -3   2   6    13833.80    13462.67     86.89 o 
  -2   2   6     2082.99     1903.88     21.59 o 
  -1   2   6    11326.73    10703.09     72.51 o 
   0   2   6      899.25      881.36     18.08 o 
   1   2   6    11017.88     9910.33     71.57 o 
   2   2   6    18900.47    17888.92    117.89 o 
   3   2   6        2.63       13.49      7.71 o 
   4   2   6     3011.67     2883.08     31.31 o 
   5   2   6       95.15      129.67     11.36 o 
   6   2   6      451.94      505.80     20.52 o 
   7   2   6     2038.71     2066.02     32.45 o 
   8   2   6       30.25       21.44     14.04 o 
   9   2   6     1012.87     1366.13     60.06 o 
  10   2   6      312.79      226.60     67.67 o 
 -11   3   6       71.73       63.36     30.44 o 
 -10   3   6      844.96     1063.06     55.56 o 
  -9   3   6        0.30        8.53     18.91 o 
  -8   3   6      711.79      807.70     34.60 o 
  -7   3   6     6564.54     6903.43     91.13 o 
  -6   3   6        0.18       17.24     15.81 o 
  -5   3   6     3209.67     3174.49     48.30 o 
  -4   3   6       62.49       58.46     16.25 o 
  -3   3   6     7992.76     7468.52     55.95 o 
  -2   3   6    11874.88    11549.14     76.98 o 
  -1   3   6      733.82      653.95     15.16 o 
   0   3   6    15740.23    14604.23     96.70 o 
   1   3   6     5679.77     5037.95     43.50 o 
   2   3   6     4565.70     4123.11     35.85 o 
   3   3   6     8061.17     7425.60     52.87 o 
   4   3   6        0.36        2.43      4.11 o 
   5   3   6     3023.53     3019.09     29.22 o 
   6   3   6     2773.27     2602.26     49.53 o 
   7   3   6        9.66       14.92      9.14 o 
   8   3   6       94.68      115.99     28.53 o 
   9   3   6        1.20        0.99     13.18 o 
  10   3   6      397.56      250.58     86.67 o 
 -10   4   6        3.52       -3.31     26.20 o 
  -9   4   6      509.31      720.47     44.59 o 
  -8   4   6      626.91      730.38     44.47 o 
  -7   4   6      194.01      257.42     26.38 o 
  -6   4   6     2963.48     2946.42     49.19 o 
  -5   4   6        1.94        6.22     12.38 o 
  -4   4   6     4516.82     4233.17     54.19 o 
  -3   4   6     1914.24     1804.67     18.41 o 
  -2   4   6     1904.85     1763.15     22.34 o 
  -1   4   6     6962.91     6441.01     52.12 o 
   0   4   6      781.90      749.68     17.02 o 
   1   4   6    14366.37    12887.01     87.25 o 
   2   4   6    15055.97    14188.86     94.08 o 
   3   4   6       22.60       64.12     18.30 o 
   4   4   6     4375.26     4323.04     61.06 o 
   5   4   6      930.02     1056.73     36.70 o 
   6   4   6     1269.90     1412.57     43.27 o 
   7   4   6      798.70      905.09     41.25 o 
   8   4   6        2.90       11.34     21.59 o 
   9   4   6      400.80        1.97     27.41 o 
 -10   5   6      646.89      860.78     54.38 o 
  -9   5   6       12.52        1.07     20.23 o 
  -8   5   6      131.60      174.87     32.49 o 
  -7   5   6      551.17      628.63     36.60 o 
  -6   5   6       19.42       17.30     19.36 o 
  -5   5   6     1983.10     2071.63     46.13 o 
  -4   5   6      472.39      511.30     27.96 o 
  -3   5   6     4627.57     4375.50     36.53 o 
  -2   5   6     2496.23     2252.56     28.78 o 
  -1   5   6       16.41       25.04      8.98 o 
   0   5   6    22580.35    22844.33    151.92 o 
   1   5   6     2105.31     1862.67     24.14 o 
   2   5   6     7117.86     6823.60     51.65 o 
   3   5   6     3312.33     3153.50     50.95 o 
   4   5   6        4.67       21.50     19.02 o 
   5   5   6     2201.40     2252.39     52.08 o 
   6   5   6     1563.85     1578.03     49.85 o 
   7   5   6       23.28       18.08     22.94 o 
   8   5   6      250.62      193.77     53.62 o 
   9   5   6        9.57        1.43     22.36 o 
 -10   6   6        0.09        3.40     21.80 o 
  -9   6   6      176.61      165.26     41.28 o 
  -8   6   6      338.24      320.69     40.67 o 
  -7   6   6      560.75      697.24     38.70 o 
  -6   6   6     1177.07     1396.06     42.32 o 
  -5   6   6       63.41       81.13     23.06 o 
  -4   6   6     3301.46     3151.72     52.14 o 
  -3   6   6     3594.61     3539.54     33.66 o 
  -2   6   6        0.88      -10.66     10.66 o 
  -1   6   6     2672.04     2570.31     30.60 o 
   0   6   6      118.81      109.77     12.45 o 
   1   6   6     6626.05     6452.59     56.08 o 
   2   6   6     2276.78     2082.16     27.01 o 
   3   6   6       25.29       41.78     19.40 o 
   4   6   6     2013.96     2028.71     51.85 o 
   5   6   6      265.77      297.72     31.92 o 
   6   6   6     1673.77     1836.97     51.44 o 
   7   6   6      472.19      481.19     53.88 o 
   8   6   6       20.16        2.23     20.54 o 
   9   6   6      288.97       -0.84     21.10 o 
 -10   7   6      206.41      127.41     50.75 o 
  -9   7   6        4.04       -9.62     23.93 o 
  -8   7   6      725.95      841.34     43.29 o 
  -7   7   6     1064.01     1136.46     47.82 o 
  -6   7   6      389.08      490.23     34.64 o 
  -5   7   6     1888.22     1949.76     48.13 o 
  -4   7   6      693.57      766.51     35.63 o 
  -3   7   6      739.71      697.86     17.86 o 
  -2   7   6     5967.28     5899.27     52.37 o 
  -1   7   6       44.87       57.63     12.68 o 
   0   7   6      252.74      252.41     15.95 o 
   1   7   6      165.96      170.65     16.65 o 
   2   7   6       89.88       67.18     12.68 o 
   3   7   6      638.25      583.08     33.18 o 
   4   7   6      730.98      748.93     43.35 o 
   5   7   6      877.08      925.68     41.56 o 
   6   7   6      873.05      951.90     61.82 o 
   7   7   6      171.91      136.11     39.96 o 
   8   7   6      203.48       62.14     34.75 o 
   9   7   6        0.19       -0.33     22.55 o 
 -10   8   6        7.28        2.01     26.30 o 
  -9   8   6      134.06       21.84     26.85 o 
  -8   8   6      221.55      161.81     41.83 o 
  -7   8   6      636.90      745.61     46.00 o 
  -6   8   6     1147.01     1254.87     49.83 o 
  -5   8   6        1.53        8.91     18.70 o 
  -4   8   6     1176.67     1125.55     36.23 o 
  -3   8   6     2450.38     2411.78     36.56 o 
  -2   8   6      194.33      245.95     16.39 o 
  -1   8   6      630.82      612.63     22.46 o 
   0   8   6      380.10      464.06     21.61 o 
   1   8   6       10.17        8.42     10.74 o 
   2   8   6       40.41       54.66     10.15 o 
   3   8   6        4.08       -7.86     19.28 o 
   4   8   6      720.51      783.10     39.16 o 
   5   8   6      109.47      106.69     28.50 o 
   6   8   6      409.43      427.41     49.18 o 
   7   8   6      220.97      126.67     46.58 o 
   8   8   6       48.40       -2.92     25.19 o 
   9   8   6      143.74       47.06     34.96 o 
  -9   9   6       10.19        9.98     27.27 o 
  -8   9   6      103.81       39.40     28.58 o 
  -7   9   6       43.14       17.86     23.92 o 
  -6   9   6       22.99       44.05     24.15 o 
  -5   9   6      317.39      368.72     35.65 o 
  -4   9   6        6.76       12.39      9.64 o 
  -3   9   6      403.61      354.39     25.40 o 
  -2   9   6      357.72      380.17     20.24 o 
  -1   9   6      225.03      166.01     33.67 o 
   0   9   6      478.31      532.06     24.30 o 
   1   9   6      156.42      145.65     18.42 o 
   2   9   6       64.43       47.11     13.96 o 
   3   9   6      389.25      338.71     14.32 o 
   4   9   6      160.78      164.36     31.31 o 
   5   9   6       37.44       55.48     26.78 o 
   6   9   6        8.97       11.40     23.32 o 
   7   9   6      263.86      191.91     75.04 o 
   8   9   6      128.03        0.91     26.36 o 
  -9  10   6       35.01       12.13     30.01 o 
  -8  10   6      111.97       32.83     32.74 o 
  -7  10   6        2.26        6.94     26.76 o 
  -6  10   6        0.15        9.01     19.99 o 
  -5  10   6       53.21       48.01      8.82 o 
  -4  10   6        5.59        4.67      8.01 o 
  -3  10   6       17.22       20.66     14.61 o 
  -2  10   6      766.99      807.13     29.28 o 
  -1  10   6        3.46       16.11     15.30 o 
   0  10   6      148.77      132.33     27.59 o 
   1  10   6      226.69      268.67     20.35 o 
   2  10   6      189.32      245.58     19.41 o 
   3  10   6       17.68       17.49      8.89 o 
   4  10   6      504.21      470.57     41.05 o 
   5  10   6      127.58      151.96     37.69 o 
   6  10   6      123.23      180.23     42.00 o 
   7  10   6       13.61       17.51     29.27 o 
   8  10   6       37.13       16.70     34.29 o 
  -8  11   6        6.12       -5.96     25.00 o 
  -7  11   6       17.90       33.17     30.72 o 
  -6  11   6       50.88       57.54     28.11 o 
  -5  11   6        1.36        4.91      8.08 o 
  -4  11   6        0.04       10.11     13.59 o 
  -3  11   6       51.13       47.47     18.67 o 
  -2  11   6      433.46      460.49     29.74 o 
  -1  11   6       28.44       60.26     19.69 o 
   0  11   6      180.48      213.12     23.69 o 
   1  11   6       10.97       11.46     13.53 o 
   2  11   6       46.73       53.15     15.02 o 
   3  11   6       78.97       74.19     15.42 o 
   4  11   6        1.86        3.17     22.07 o 
   5  11   6        4.59       -4.27     23.67 o 
   6  11   6       10.55        4.07     26.98 o 
   7  11   6        7.66        9.29     33.91 o 
  -8  12   6        0.71       -1.86     23.21 o 
  -7  12   6       49.62       14.38     26.97 o 
  -6  12   6       17.18       -0.64     16.18 o 
  -5  12   6       71.98       50.70     12.91 o 
  -4  12   6       28.87       50.52     22.85 o 
  -3  12   6       30.50       43.01     20.10 o 
  -2  12   6       46.59       41.46     21.12 o 
  -1  12   6      199.82      213.64     24.11 o 
   0  12   6      109.23      130.49     22.96 o 
   1  12   6       90.39       63.41     19.66 o 
   2  12   6       23.39       27.04     19.22 o 
   3  12   6       11.10       28.81     13.06 o 
   4  12   6        2.32       24.11     30.58 o 
   5  12   6        4.99       11.54     26.23 o 
   6  12   6      238.89      180.91     52.33 o 
   7  12   6       12.94        4.20     31.21 o 
  -7  13   6        6.47        5.24     27.88 o 
  -6  13   6       15.69        7.00     24.15 o 
  -5  13   6       81.53       60.49     16.89 o 
  -4  13   6       32.03       27.20     22.43 o 
  -3  13   6        4.80        6.93     16.54 o 
  -2  13   6      117.74      108.13     24.80 o 
  -1  13   6        0.00        2.44     16.62 o 
   0  13   6       57.65       45.52     21.65 o 
   1  13   6      147.74      185.69     24.74 o 
   2  13   6       12.46       20.72     18.38 o 
   3  13   6        0.49      -12.57     12.57 o 
   4  13   6       43.65       44.19     32.81 o 
   5  13   6      180.95      130.13     43.10 o 
   6  13   6       18.24       34.16     38.49 o 
  -7  14   6        0.97        6.57     30.81 o 
  -6  14   6       16.71       12.83     30.20 o 
  -5  14   6        0.00        9.92     26.93 o 
  -4  14   6      163.55      119.03     34.07 o 
  -3  14   6       48.04       20.72     20.40 o 
  -2  14   6      177.45      145.22     34.40 o 
  -1  14   6        8.53       20.66     21.26 o 
   0  14   6       22.42       24.12     20.29 o 
   1  14   6      194.43      147.38     32.42 o 
   2  14   6      432.36      393.95     52.44 o 
   3  14   6       50.01       38.03     18.89 o 
   4  14   6        0.20       13.05     27.17 o 
   5  14   6       18.32       34.98     33.06 o 
   6  14   6        1.29        0.78     24.19 o 
  -6  15   6        6.93        3.20     34.95 o 
  -5  15   6       17.58        5.17     26.35 o 
  -4  15   6        0.93      -10.31     20.81 o 
  -3  15   6       61.30       58.24     28.51 o 
  -2  15   6      474.14      343.36     95.24 o 
  -1  15   6      213.62      134.80     36.14 o 
   0  15   6       87.52       94.38     31.16 o 
   1  15   6      196.49      133.72     41.02 o 
   2  15   6       26.39       20.18     20.41 o 
   3  15   6      246.56      192.55     72.24 o 
   4  15   6        3.39       16.78     32.63 o 
   5  15   6        0.20       18.64     39.30 o 
  -5  16   6        6.00       35.43     34.73 o 
  -4  16   6      116.25       74.07     37.82 o 
  -3  16   6       84.43       45.22     29.47 o 
  -2  16   6       12.96       10.77     23.72 o 
  -1  16   6       88.98       68.40     33.65 o 
   0  16   6        0.38       12.82     23.75 o 
   1  16   6      251.71      199.53     59.94 o 
   2  16   6      213.76      149.96     42.26 o 
   3  16   6        0.51      -12.09     32.40 o 
   4  16   6       63.92       43.90     41.14 o 
  -3  17   6       68.13       38.35     28.99 o 
  -2  17   6      258.18      131.54     54.47 o 
  -1  17   6        1.68        9.84     23.22 o 
   0  17   6      281.85      144.66     57.72 o 
   1  17   6       55.76       34.63     28.50 o 
   2  17   6       94.32       73.92     41.01 o 
 -11   1   7       25.29        1.25     27.17 o 
 -10   1   7        3.05        8.94     18.94 o 
  -9   1   7        0.53       -0.90      8.58 o 
  -8   1   7       27.07       16.21     10.68 o 
  -7   1   7      176.92      172.11     13.94 o 
  -6   1   7       47.03       41.00      9.35 o 
  -5   1   7      595.73      666.40     16.06 o 
  -4   1   7      597.76      575.42     14.52 o 
  -3   1   7     3614.80     3603.53     33.38 o 
  -2   1   7     3423.00     3358.62     33.79 o 
  -1   1   7     2629.83     2501.43     29.64 o 
   0   1   7     1146.90     1076.45     20.84 o 
   1   1   7      293.28      308.59     16.93 o 
   2   1   7       41.67       37.98     11.32 o 
   3   1   7      310.23      306.17     17.89 o 
   4   1   7        0.25       -1.29      9.99 o 
   5   1   7       39.44       49.98     11.97 o 
   6   1   7      609.99      611.71     24.38 o 
   7   1   7        0.06       -1.80     10.48 o 
   8   1   7       21.49       10.70     14.53 o 
   9   1   7       52.16       27.35     25.30 o 
 -11   2   7       11.19       -0.77     27.42 o 
 -10   2   7        6.34       -6.52     19.84 o 
  -9   2   7        0.27        6.80     21.82 o 
  -8   2   7      147.14      117.55     21.20 o 
  -7   2   7      267.55      225.17     15.11 o 
  -6   2   7      699.82      748.13     27.93 o 
  -5   2   7      812.84      713.34     27.19 o 
  -4   2   7      250.07      253.33      7.21 o 
  -3   2   7     5350.05     5505.52     42.96 o 
  -2   2   7     5082.03     4890.74     41.24 o 
  -1   2   7      154.04      170.67     14.43 o 
   0   2   7      420.77      371.53     17.11 o 
   1   2   7     3490.33     3369.36     34.63 o 
   2   2   7        9.55       14.35      8.83 o 
   3   2   7        1.34        1.64      8.14 o 
   4   2   7      289.25      287.04     17.23 o 
   5   2   7      156.69      176.36     14.24 o 
   6   2   7      358.81      385.98     18.76 o 
   7   2   7       30.29       15.90     10.57 o 
   8   2   7       53.31       48.26     27.33 o 
   9   2   7        0.97       -4.87     25.88 o 
 -10   3   7       12.97       -6.24     21.27 o 
  -9   3   7      139.45      130.81     47.67 o 
  -8   3   7      199.86      166.78     27.34 o 
  -7   3   7      118.98      137.34     27.30 o 
  -6   3   7       90.03       84.09     23.19 o 
  -5   3   7     1137.09     1160.64     33.28 o 
  -4   3   7     3656.69     3420.58     48.74 o 
  -3   3   7     2591.79     2372.19     23.03 o 
  -2   3   7      163.06      167.72     11.91 o 
  -1   3   7     2207.48     1995.02     27.37 o 
   0   3   7       12.40       18.41      9.18 o 
   1   3   7     3259.91     3027.08     32.62 o 
   2   3   7     1487.54     1388.69     22.18 o 
   3   3   7      105.41      101.78     11.79 o 
   4   3   7      754.62      729.05     23.39 o 
   5   3   7      148.41      137.32     13.38 o 
   6   3   7      136.64      136.63      7.74 o 
   7   3   7      314.04      315.39     33.58 o 
   8   3   7       22.98       -5.48     22.38 o 
   9   3   7      166.05       71.47     34.59 o 
 -10   4   7      135.03       47.49     31.86 o 
  -9   4   7       10.74       10.13     28.31 o 
  -8   4   7      201.20      308.47     35.06 o 
  -7   4   7      278.18      366.09     33.51 o 
  -6   4   7       28.02       60.44     21.79 o 
  -5   4   7      322.14      343.87     24.43 o 
  -4   4   7      160.56      167.52     21.37 o 
  -3   4   7     2678.25     2431.56     24.92 o 
  -2   4   7     1167.76     1174.94     20.86 o 
  -1   4   7     1276.30     1284.68     22.58 o 
   0   4   7     1950.88     1680.19     27.64 o 
   1   4   7     2390.40     2373.56     31.29 o 
   2   4   7     2779.35     2655.29     31.26 o 
   3   4   7     1399.43     1403.96     23.73 o 
   4   4   7       43.54       33.90     19.37 o 
   5   4   7     2144.19     2300.30     59.33 o 
   6   4   7      484.01      498.16     34.25 o 
   7   4   7      109.25      105.63     28.39 o 
   8   4   7       77.16       57.66     28.47 o 
   9   4   7       14.64        3.72     24.35 o 
 -10   5   7       70.34       57.39     31.74 o 
  -9   5   7     1450.59     1869.67     61.64 o 
  -8   5   7      488.10      618.69     42.80 o 
  -7   5   7      168.74      223.34     30.10 o 
  -6   5   7      994.14     1124.95     40.02 o 
  -5   5   7       19.18       46.95     20.48 o 
  -4   5   7     1847.14     2017.95     42.20 o 
  -3   5   7     1014.36      929.81     15.00 o 
  -2   5   7      943.07      854.28     23.19 o 
  -1   5   7      231.83      253.21     15.02 o 
   0   5   7     1716.25     1613.56     25.07 o 
   1   5   7     4840.05     4547.53     50.81 o 
   2   5   7     3800.51     3456.18     37.12 o 
   3   5   7      592.22      583.44     29.85 o 
   4   5   7     2035.52     1997.96     52.83 o 
   5   5   7      203.07      251.22     31.84 o 
   6   5   7      321.35      338.86     33.35 o 
   7   5   7      194.22      169.59     34.30 o 
   8   5   7       31.29        2.27     22.26 o 
   9   5   7      307.58       72.64     44.75 o 
 -10   6   7      349.59      332.14    110.36 o 
  -9   6   7        9.89       13.08     25.56 o 
  -8   6   7     1247.18     1496.24     52.95 o 
  -7   6   7     4138.91     4567.65     79.63 o 
  -6   6   7      279.29      285.67     36.09 o 
  -5   6   7     1927.04     2063.48     46.24 o 
  -4   6   7      157.65      154.13     24.82 o 
  -3   6   7      685.20      778.01     14.99 o 
  -2   6   7      574.39      598.85     20.66 o 
  -1   6   7     1266.28     1176.39     26.04 o 
   0   6   7     4185.54     3830.83     43.68 o 
   1   6   7      957.87      946.97     20.52 o 
   2   6   7      540.90      514.37     18.69 o 
   3   6   7      517.92      532.90     32.53 o 
   4   6   7        3.01       24.60     22.57 o 
   5   6   7     5269.10     5390.65     83.91 o 
   6   6   7     1010.26     1116.57     45.97 o 
   7   6   7      128.17      105.00     32.76 o 
   8   6   7       85.71       35.81     30.74 o 
   9   6   7        0.54       -4.58     24.41 o 
 -10   7   7      113.86       89.00     38.36 o 
  -9   7   7      628.55      829.88     49.24 o 
  -8   7   7      534.03      614.38     85.17 o 
  -7   7   7      730.00      882.60     41.96 o 
  -6   7   7     2896.49     3339.09     68.81 o 
  -5   7   7      199.54      234.51     30.78 o 
  -4   7   7     2881.85     2820.11     54.93 o 
  -3   7   7     1386.64     1451.70     28.12 o 
  -2   7   7      290.16      346.77     16.85 o 
  -1   7   7     2388.14     2309.41     35.00 o 
   0   7   7      469.42      482.37     19.32 o 
   1   7   7     4644.95     4544.28     48.00 o 
   2   7   7     1157.49     1070.84     19.47 o 
   3   7   7      295.00      308.87     30.93 o 
   4   7   7     1010.50     1062.14     44.33 o 
   5   7   7      456.39      468.98     42.14 o 
   6   7   7     1453.04     1531.94     53.52 o 
   7   7   7      264.55      253.02     45.71 o 
   8   7   7       33.49       -3.90     26.53 o 
   9   7   7      422.02        3.41     31.88 o 
  -9   8   7       62.73       24.81     32.69 o 
  -8   8   7      728.83      924.42     47.54 o 
  -7   8   7      625.46      745.61     41.96 o 
  -6   8   7      335.46      402.71     41.45 o 
  -5   8   7     1196.35     1395.70     44.72 o 
  -4   8   7       89.87       90.82      7.30 o 
  -3   8   7     1953.38     2075.37     30.48 o 
  -2   8   7     3079.42     3137.77     41.16 o 
  -1   8   7      141.69      167.88     20.72 o 
   0   8   7     5347.71     5204.35     58.29 o 
   1   8   7     2408.11     2498.07     37.35 o 
   2   8   7     2271.79     2413.03     36.39 o 
   3   8   7      481.44      573.98     37.48 o 
   4   8   7      534.40      576.43     39.49 o 
   5   8   7     2884.94     3213.45     68.03 o 
   6   8   7      605.84      731.77     49.50 o 
   7   8   7      180.28      117.61     63.44 o 
   8   8   7      338.89      107.99     66.45 o 
  -9   9   7      292.06       -0.16     24.54 o 
  -8   9   7       40.10       22.84     28.26 o 
  -7   9   7      394.75      426.00     82.45 o 
  -6   9   7      829.48      950.98     47.61 o 
  -5   9   7      822.24      969.01     42.72 o 
  -4   9   7     4505.05     5052.20     56.84 o 
  -3   9   7     2259.12     2461.31     40.49 o 
  -2   9   7      392.56      498.29     25.53 o 
  -1   9   7     3005.87     3101.73     46.15 o 
   0   9   7        5.87        3.64     13.30 o 
   1   9   7     4286.13     4458.44     54.87 o 
   2   9   7     1228.32     1218.70     25.11 o 
   3   9   7      158.08      198.32     33.93 o 
   4   9   7      989.94     1196.62     59.89 o 
   5   9   7       30.85       42.76     30.49 o 
   6   9   7     1395.13     1561.66     70.23 o 
   7   9   7      351.08      181.70     94.14 o 
   8   9   7      132.92       51.59     45.71 o 
  -9  10   7       37.91        7.53     26.64 o 
  -8  10   7      561.86      676.36    132.87 o 
  -7  10   7      115.41       91.14     38.19 o 
  -6  10   7      408.38      493.74     48.91 o 
  -5  10   7     2408.03     2540.27     63.11 o 
  -4  10   7        5.59        1.16      8.01 o 
  -3  10   7     2472.58     2681.90     46.63 o 
  -2  10   7     3443.49     3924.30     56.25 o 
  -1  10   7      255.77      333.16     28.05 o 
   0  10   7     4164.35     4535.95     55.63 o 
   1  10   7     1864.81     1882.44     39.36 o 
   2  10   7      600.53      596.37     22.07 o 
   3  10   7      800.62      934.97     43.88 o 
   4  10   7      464.70      523.40     48.78 o 
   5  10   7     1676.97     1991.25     62.41 o 
   6  10   7      323.32      373.18     46.66 o 
   7  10   7       84.24       51.09     40.43 o 
   8  10   7      221.17       70.44     59.25 o 
  -8  11   7       72.00       21.95     32.85 o 
  -7  11   7      371.22      255.98     86.42 o 
  -6  11   7      414.41      425.84     94.29 o 
  -5  11   7      137.79      129.52     15.27 o 
  -4  11   7     3136.30     3269.10     47.03 o 
  -3  11   7     2762.53     2928.30     48.53 o 
  -2  11   7     3449.50     3672.12     52.96 o 
  -1  11   7      678.91      806.76     32.05 o 
   0  11   7        2.44       -3.60     15.05 o 
   1  11   7     3441.53     3737.66     56.21 o 
   2  11   7     2018.47     2135.69     39.39 o 
   3  11   7      185.36      153.51      9.87 o 
   4  11   7      644.23      877.32     52.32 o 
   5  11   7      135.09      127.13     38.98 o 
   6  11   7      122.75      101.64     40.07 o 
   7  11   7      175.43      151.80     54.52 o 
  -8  12   7      588.53      542.61    185.11 o 
  -7  12   7      302.03      290.85     65.63 o 
  -6  12   7       28.03       41.97     33.74 o 
  -5  12   7      699.76      715.73     94.64 o 
  -4  12   7        7.26       18.12     16.73 o 
  -3  12   7     1244.79     1384.77     40.78 o 
  -2  12   7     1342.03     1550.04     39.27 o 
  -1  12   7      709.59      814.97     33.09 o 
   0  12   7     2231.62     2574.85     50.82 o 
   1  12   7      556.35      651.93     32.01 o 
   2  12   7      847.09     1001.38     34.84 o 
   3  12   7     1415.88     1477.19     76.18 o 
   4  12   7       88.62      125.36     38.50 o 
   5  12   7      875.07     1096.81    107.80 o 
   6  12   7      305.47      264.88     94.99 o 
   7  12   7        0.72       14.04     33.65 o 
  -7  13   7      163.12      152.87     44.55 o 
  -6  13   7      629.53      718.06     82.64 o 
  -5  13   7       21.26       16.24     27.04 o 
  -4  13   7      604.17      695.07     32.85 o 
  -3  13   7      333.71      406.37     49.04 o 
  -2  13   7      342.07      375.04     29.56 o 
  -1  13   7      376.69      409.82     44.65 o 
   0  13   7       83.50       94.37     24.81 o 
   1  13   7     1555.20     1923.55     45.47 o 
   2  13   7      570.61      682.36     34.18 o 
   3  13   7      191.58      164.85     45.25 o 
   4  13   7     1159.26     1523.55     71.00 o 
   5  13   7       51.30       28.16     36.41 o 
   6  13   7      454.43      301.96    128.09 o 
  -6  14   7       37.60        8.73     31.82 o 
  -5  14   7      370.11      278.85    116.89 o 
  -4  14   7       63.50       21.23     19.99 o 
  -3  14   7      265.15      175.78     56.88 o 
  -2  14   7      200.96      175.64     29.78 o 
  -1  14   7      133.10      141.72     27.65 o 
   0  14   7      680.22      890.03     42.93 o 
   1  14   7       87.15       46.33     26.56 o 
   2  14   7      518.15      532.13     78.51 o 
   3  14   7      335.12      260.08     98.45 o 
   4  14   7      141.95       79.24     39.75 o 
   5  14   7      728.35     1028.15     63.89 o 
  -6  15   7      209.11      264.60     55.94 o 
  -5  15   7       38.95       18.40     33.60 o 
  -4  15   7      293.21        0.15     19.82 o 
  -3  15   7      234.15      107.41     47.97 o 
  -2  15   7       21.44       14.03     21.46 o 
  -1  15   7      400.56      318.67     57.33 o 
   0  15   7       35.87       13.33     20.30 o 
   1  15   7      624.79      770.40     45.17 o 
   2  15   7      141.65       96.92     31.16 o 
   3  15   7      130.18       91.33     41.59 o 
   4  15   7      169.40       96.94     55.30 o 
  -4  16   7        3.50        9.95     32.97 o 
  -3  16   7      295.98      145.48     62.23 o 
  -2  16   7      263.18      177.18     63.98 o 
  -1  16   7        4.33        6.35     21.25 o 
   0  16   7      274.09      241.72     72.66 o 
   1  16   7       18.46       24.64     27.64 o 
   2  16   7       78.91       13.74     33.41 o 
   3  16   7       25.78        9.48     29.80 o 
  -3  17   7       58.34       44.29     29.50 o 
  -2  17   7       32.07       16.01     27.09 o 
  -1  17   7      277.73      245.28     79.98 o 
   0  17   7        9.60       15.65     27.30 o 
   1  17   7      101.49       64.06     32.21 o 
 -10   0   8       42.74        0.79     41.39 o 
  -9   0   8      773.58      967.98     56.23 o 
  -8   0   8      390.37      430.72     24.65 o 
  -7   0   8     2109.69     2194.31     50.53 o 
  -6   0   8     1014.20     1130.29     36.93 o 
  -5   0   8     5384.87     5461.45     67.54 o 
  -4   0   8    12982.22    13105.40    130.21 o 
  -3   0   8     3006.65     2798.20     42.85 o 
  -2   0   8     3454.59     2804.83     46.94 o 
  -1   0   8     3278.63     2530.97     42.65 o 
   0   0   8      667.34      716.41     29.89 o 
   1   0   8    17695.87    17229.90    167.73 o 
   2   0   8     4563.36     4156.97     61.54 o 
   3   0   8     2368.49     2200.41     42.10 o 
   4   0   8     2529.80     2647.60     56.63 o 
   5   0   8        4.16       12.31     15.77 o 
   6   0   8     2222.08     2142.43     59.88 o 
   7   0   8        9.31       32.93     20.58 o 
   8   0   8     1723.72     1682.39     77.41 o 
   9   0   8     1472.79     1841.81    125.75 o 
 -10   1   8      284.68        2.36     29.92 o 
  -9   1   8        7.18       14.87     20.61 o 
  -8   1   8     2166.94     2289.68     36.01 o 
  -7   1   8      729.76      840.29     22.25 o 
  -6   1   8     2752.53     2876.26     31.10 o 
  -5   1   8     3893.05     3870.26     36.86 o 
  -4   1   8       11.27       17.11      8.36 o 
  -3   1   8     8769.44     8403.62     65.46 o 
  -2   1   8     3982.17     3699.57     40.12 o 
  -1   1   8     9896.94     9209.17     69.93 o 
   0   1   8     9392.12     8009.90     66.64 o 
   1   1   8     5944.99     5738.30     49.96 o 
   2   1   8     2909.97     2837.06     34.67 o 
   3   1   8     1341.54     1349.36     24.03 o 
   4   1   8     1058.12     1030.45     27.89 o 
   5   1   8     4606.87     4673.52     54.93 o 
   6   1   8      557.11      594.91     24.96 o 
   7   1   8      795.24      840.97     26.96 o 
   8   1   8      595.09      680.73     33.75 o 
   9   1   8      125.59       19.38     42.08 o 
 -10   2   8      228.38       61.79     33.35 o 
  -9   2   8     1915.55     2205.40     52.21 o 
  -8   2   8       76.92       78.06     23.02 o 
  -7   2   8     1706.97     1811.88     47.46 o 
  -6   2   8     2172.96     2338.65     49.02 o 
  -5   2   8      684.62      615.47     38.98 o 
  -4   2   8    10822.37    10933.39     79.01 o 
  -3   2   8     1756.69     1511.04     22.95 o 
  -2   2   8     5128.49     4925.96     46.34 o 
  -1   2   8     7983.27     7778.84     63.58 o 
   0   2   8     1999.45     1846.57     28.63 o 
   1   2   8    13163.80    12488.55     94.77 o 
   2   2   8     2438.89     2167.39     30.84 o 
   3   2   8     3788.91     3559.86     39.13 o 
   4   2   8     4936.88     4839.38     48.30 o 
   5   2   8       31.21       35.30     11.72 o 
   6   2   8      710.05      715.37     25.12 o 
   7   2   8      100.47       96.19     16.18 o 
   8   2   8      172.30      176.98     56.30 o 
   9   2   8      868.19     1064.53     62.47 o 
 -10   3   8      441.53      321.12    132.77 o 
  -9   3   8      174.84      157.69     36.07 o 
  -8   3   8     1901.44     2259.81     51.51 o 
  -7   3   8     1417.57     1592.94     44.73 o 
  -6   3   8     1887.95     1999.76     47.71 o 
  -5   3   8     5539.51     5320.78     69.84 o 
  -4   3   8      439.46      488.78     27.94 o 
  -3   3   8     3619.42     3306.16     30.87 o 
  -2   3   8     1533.61     1570.83     24.49 o 
  -1   3   8     6273.13     6159.57     53.26 o 
   0   3   8    11992.68    11147.79     82.11 o 
   1   3   8      156.66      138.54     14.65 o 
   2   3   8     2541.42     2204.88     30.88 o 
   3   3   8      597.29      623.97     20.37 o 
   4   3   8      744.99      760.43     21.94 o 
   5   3   8     8689.46     8623.72     93.30 o 
   6   3   8      663.84      695.97     37.36 o 
   7   3   8      193.70      203.75     34.44 o 
   8   3   8      292.46       -0.22     23.31 o 
   9   3   8        0.11        0.25     20.10 o 
 -10   4   8      477.08      350.09    118.62 o 
  -9   4   8     1049.17     1305.07     48.58 o 
  -8   4   8       64.17       70.32     27.99 o 
  -7   4   8      723.48      959.93     37.46 o 
  -6   4   8      944.78     1103.75     36.97 o 
  -5   4   8       20.42       23.82     18.18 o 
  -4   4   8     8395.94     7980.47     84.37 o 
  -3   4   8     1978.48     1830.32     31.66 o 
  -2   4   8     1381.57     1310.98     22.65 o 
  -1   4   8     1322.17     1205.03     22.64 o 
   0   4   8     1721.49     1572.08     30.34 o 
   1   4   8     8967.18     8452.86     71.76 o 
   2   4   8      723.82      627.72     18.90 o 
   3   4   8     5703.46     5433.71     48.17 o 
   4   4   8     2058.02     2123.56     50.18 o 
   5   4   8      193.37      156.52     29.20 o 
   6   4   8     2404.87     2491.92     62.17 o 
   7   4   8      144.10      112.24     33.08 o 
   8   4   8      209.67       99.81     52.46 o 
   9   4   8      546.55      508.06    159.89 o 
 -10   5   8      469.84      388.53    134.86 o 
  -9   5   8       99.43       75.06     32.10 o 
  -8   5   8     1073.69     1261.79     49.77 o 
  -7   5   8      427.51      510.45     37.62 o 
  -6   5   8      247.92      323.92     32.42 o 
  -5   5   8      590.41      720.59     34.84 o 
  -4   5   8       22.98       10.12     15.70 o 
  -3   5   8     1834.78     1761.36     22.31 o 
  -2   5   8     2280.38     2184.84     29.03 o 
  -1   5   8     2144.71     1931.12     29.41 o 
   0   5   8     3841.89     3546.32     44.16 o 
   1   5   8      157.88      171.45     15.35 o 
   2   5   8     4246.48     4166.66     42.28 o 
   3   5   8     1044.41     1033.88     14.37 o 
   4   5   8     1970.29     2128.05     58.88 o 
   5   5   8     3781.88     3953.66     71.95 o 
   6   5   8      200.40      177.78     33.86 o 
   7   5   8      262.35      231.64     64.31 o 
   8   5   8      243.30       63.29     40.33 o 
   9   5   8       31.86        8.30     28.05 o 
 -10   6   8      115.13       98.30     44.75 o 
  -9   6   8      223.18      184.76     50.67 o 
  -8   6   8      199.96      203.32     38.53 o 
  -7   6   8      422.93      510.87     38.71 o 
  -6   6   8      324.33      367.19     38.05 o 
  -5   6   8      620.39      704.86     35.01 o 
  -4   6   8     2457.60     2488.89     51.42 o 
  -3   6   8      442.18      453.92     15.80 o 
  -2   6   8     1293.23     1410.46     25.90 o 
  -1   6   8     3075.54     3011.48     39.35 o 
   0   6   8       76.33       74.07     15.56 o 
   1   6   8     3206.71     3148.45     40.10 o 
   2   6   8      255.01      259.18     17.33 o 
   3   6   8     2084.03     2066.22     51.24 o 
   4   6   8      429.80      463.27     42.29 o 
   5   6   8      153.11      127.72     29.23 o 
   6   6   8     1031.92     1109.61     54.30 o 
   7   6   8       21.61       33.25     31.11 o 
   8   6   8      173.18       53.19     34.93 o 
   9   6   8      373.64        6.09     36.99 o 
 -10   7   8       95.24      146.21     41.50 o 
  -9   7   8       46.93       13.76     31.67 o 
  -8   7   8      401.69      411.16     89.56 o 
  -7   7   8       76.18       81.35     31.40 o 
  -6   7   8      861.98     1011.57     47.35 o 
  -5   7   8     1991.80     2002.96     50.43 o 
  -4   7   8      588.07      613.94     38.36 o 
  -3   7   8     2203.15     2285.27     36.08 o 
  -2   7   8      882.12      936.85     24.04 o 
  -1   7   8      315.50      341.43     20.01 o 
   0   7   8     3782.39     3824.44     49.68 o 
   1   7   8      698.76      689.00     23.49 o 
   2   7   8       67.24       67.55     10.77 o 
   3   7   8      176.12      168.36     28.18 o 
   4   7   8      133.46      113.09     29.39 o 
   5   7   8      718.80      841.91     48.83 o 
   6   7   8        1.30        2.85     24.30 o 
   7   7   8      153.60       89.96     42.81 o 
   8   7   8      112.14       32.12     37.21 o 
  -9   8   8       54.40        1.64     21.12 o 
  -8   8   8       18.96       17.67     26.83 o 
  -7   8   8      133.81      100.87     31.41 o 
  -6   8   8      329.71      392.18     37.69 o 
  -5   8   8      531.17      542.94     36.56 o 
  -4   8   8     1803.41     1807.52     42.03 o 
  -3   8   8       42.93       48.87     13.51 o 
  -2   8   8     1172.31     1174.03     34.17 o 
  -1   8   8     1094.99     1119.24     32.17 o 
   0   8   8        6.62        6.69     14.77 o 
   1   8   8     1239.21     1322.85     32.07 o 
   2   8   8      446.28      457.53     19.53 o 
   3   8   8        0.71        6.98     18.83 o 
   4   8   8       18.53       44.68     26.70 o 
   5   8   8        8.64        8.62     21.78 o 
   6   8   8      118.90      164.64     58.16 o 
   7   8   8        8.33       20.73     30.28 o 
   8   8   8       80.87       19.40     36.36 o 
  -9   9   8       16.50        8.51     25.67 o 
  -8   9   8      300.58      143.16     68.08 o 
  -7   9   8        5.55       11.92     24.85 o 
  -6   9   8        1.54       16.24     22.59 o 
  -5   9   8      198.49      221.62     38.49 o 
  -4   9   8       41.10       35.14     12.54 o 
  -3   9   8       70.46       89.65     19.96 o 
  -2   9   8      297.53      306.05     22.67 o 
  -1   9   8      622.84      662.00     26.46 o 
   0   9   8      494.47      510.72     26.09 o 
   1   9   8        8.29       11.95     12.13 o 
   2   9   8       58.42       58.35     12.72 o 
   3   9   8      582.64      600.12     39.76 o 
   4   9   8      140.91      139.48     33.93 o 
   5   9   8      131.77      137.39     33.96 o 
   6   9   8       18.37       33.62     30.67 o 
   7   9   8       28.51       14.82     40.34 o 
   8   9   8        0.93       20.23     38.17 o 
  -9  10   8       24.08       -5.37     27.53 o 
  -8  10   8        0.68        0.85     23.18 o 
  -7  10   8       95.84       56.49     30.84 o 
  -6  10   8       55.13       52.63     33.67 o 
  -5  10   8      107.32      145.44     31.32 o 
  -4  10   8        5.31       15.13     10.57 o 
  -3  10   8       41.73       28.76     15.38 o 
  -2  10   8      212.52      262.86     24.99 o 
  -1  10   8      344.86      367.62     26.98 o 
   0  10   8        9.82        9.79     14.76 o 
   1  10   8       62.00       70.73     21.17 o 
   2  10   8      113.22      121.58     15.69 o 
   3  10   8      255.94      249.28     39.80 o 
   4  10   8       22.26       38.63     29.15 o 
   5  10   8        0.30        0.63     21.06 o 
   6  10   8      148.69      151.45     41.46 o 
   7  10   8        1.67        8.63     29.02 o 
  -8  11   8       27.83       35.47     36.28 o 
  -7  11   8        6.95        1.54     16.97 o 
  -6  11   8       11.97       11.74     24.51 o 
  -5  11   8       23.89       41.03     27.63 o 
  -4  11   8      111.08      106.18     18.23 o 
  -3  11   8       11.76       15.83     15.02 o 
  -2  11   8       33.16       36.62     22.35 o 
  -1  11   8       52.03       62.30     20.87 o 
   0  11   8      143.43      142.97     24.25 o 
   1  11   8      308.11      327.46     24.65 o 
   2  11   8       99.41      117.24     19.33 o 
   3  11   8       57.47       67.52     30.17 o 
   4  11   8       58.26       61.87     35.38 o 
   5  11   8        1.70       10.63     28.76 o 
   6  11   8       24.21       31.39     42.05 o 
   7  11   8       38.04       19.43     32.92 o 
  -8  12   8        3.45        1.84     30.46 o 
  -7  12   8        2.35        6.37     29.12 o 
  -6  12   8       10.45       13.21     26.38 o 
  -5  12   8       51.70       49.36     33.92 o 
  -4  12   8       10.76       -0.62     10.75 o 
  -3  12   8       41.37       33.96     20.18 o 
  -2  12   8      142.42      165.19     26.35 o 
  -1  12   8       30.26       51.51     21.99 o 
   0  12   8      137.19      144.77     27.26 o 
   1  12   8       25.09       26.38     19.42 o 
   2  12   8       33.16       44.12     18.36 o 
   3  12   8       81.29       78.26     25.83 o 
   4  12   8        6.00        9.37     29.97 o 
   5  12   8       14.21       -8.61     28.39 o 
   6  12   8        1.08       -4.91     27.38 o 
  -7  13   8        0.66       20.81     35.41 o 
  -6  13   8       25.21       48.09     35.40 o 
  -5  13   8       41.79        6.81     26.25 o 
  -4  13   8        2.65       11.64     16.54 o 
  -3  13   8        2.98       14.36     17.86 o 
  -2  13   8        6.93       -9.87     18.25 o 
  -1  13   8       21.01       33.74     22.53 o 
   0  13   8       28.21       40.29     21.29 o 
   1  13   8      123.10      106.73     27.16 o 
   2  13   8        1.27        5.99     12.04 o 
   3  13   8       70.49       47.49     32.01 o 
   4  13   8        3.39        3.29     24.04 o 
   5  13   8       46.88       20.30     32.61 o 
   6  13   8        8.51        6.41     29.15 o 
  -6  14   8       31.74        0.02     23.40 o 
  -5  14   8        1.01       -1.76     25.04 o 
  -4  14   8       23.25        7.78     19.54 o 
  -3  14   8      272.54      154.51     54.32 o 
  -2  14   8      211.98      168.46     41.29 o 
  -1  14   8        1.40       -3.33     17.52 o 
   0  14   8       56.50       35.91     23.14 o 
   1  14   8      172.31       88.59     32.27 o 
   2  14   8       21.02       14.76     21.10 o 
   3  14   8       14.55       -4.27     24.53 o 
   4  14   8      186.23      180.83     50.59 o 
   5  14   8       15.19       27.74     43.80 o 
  -5  15   8      109.85       24.13     32.68 o 
  -4  15   8       30.70       -1.53     28.08 o 
  -3  15   8       59.40       17.90     24.68 o 
  -2  15   8        0.13      -17.62     25.23 o 
  -1  15   8       36.04       25.10     24.59 o 
   0  15   8      179.25       92.14     35.71 o 
   1  15   8       14.62       14.96     22.64 o 
   2  15   8       37.52        6.25     25.46 o 
   3  15   8       52.34       29.09     33.66 o 
   4  15   8       19.20       -2.54     26.85 o 
  -4  16   8      119.80        5.48     35.87 o 
  -3  16   8      150.50       27.98     29.33 o 
  -2  16   8       57.48        7.85     26.71 o 
  -1  16   8       55.28       34.88     29.69 o 
   0  16   8        5.16        2.59     23.57 o 
   1  16   8      186.49       70.39     36.12 o 
   2  16   8        5.96      -13.09     31.29 o 
   3  16   8       43.72        3.82     28.59 o 
  -2  17   8       26.65       13.22     36.49 o 
  -1  17   8       14.52       27.28     28.02 o 
   0  17   8      221.19       98.42     46.63 o 
 -10   1   9        0.46        1.56     26.69 o 
  -9   1   9       68.19       57.21     23.38 o 
  -8   1   9      105.57       86.58     12.93 o 
  -7   1   9        0.47        8.51      7.90 o 
  -6   1   9      114.13      106.42     12.67 o 
  -5   1   9      161.38      196.95     12.31 o 
  -4   1   9      118.77      145.51     11.72 o 
  -3   1   9       73.95       65.39     10.83 o 
  -2   1   9     1244.61     1233.65     26.04 o 
  -1   1   9      865.40      832.09     22.11 o 
   0   1   9      670.31      685.58     22.87 o 
   1   1   9     2062.35     1981.64     30.57 o 
   2   1   9      160.11      148.43     15.14 o 
   3   1   9        3.23       11.23     10.98 o 
   4   1   9      406.68      451.70     25.86 o 
   5   1   9      123.08      111.81     16.77 o 
   6   1   9        9.45        9.71     11.88 o 
   7   1   9       13.81       10.46     17.27 o 
   8   1   9      127.80       80.46     31.54 o 
   9   1   9        8.62       -7.30     38.31 o 
 -10   2   9      165.01        0.52     37.90 o 
  -9   2   9       48.25       34.25     26.13 o 
  -8   2   9        6.40       -2.33     12.68 o 
  -7   2   9       14.96       12.31     16.87 o 
  -6   2   9        1.14       -2.66     11.19 o 
  -5   2   9      102.67      103.30      8.89 o 
  -4   2   9      467.59      472.32     19.20 o 
  -3   2   9      955.40      801.84     18.82 o 
  -2   2   9       35.04       36.66     12.37 o 
  -1   2   9     5571.02     5704.50     52.75 o 
   0   2   9     1933.29     1793.71     31.42 o 
   1   2   9      573.55      535.80     20.74 o 
   2   2   9      625.59      621.79     20.55 o 
   3   2   9      312.56      308.31     16.63 o 
   4   2   9      305.54      301.43     17.83 o 
   5   2   9        3.51       -2.47      8.68 o 
   6   2   9       45.27       48.17     16.15 o 
   7   2   9        0.20       -9.97      9.97 o 
   8   2   9      110.43       59.42     35.13 o 
   9   2   9       33.42        1.89     27.17 o 
 -10   3   9        6.64       -7.32     20.51 o 
  -9   3   9      296.87      210.31     77.71 o 
  -8   3   9       77.78       80.66     27.70 o 
  -7   3   9        9.41       26.75     20.56 o 
  -6   3   9      173.52      171.21     26.98 o 
  -5   3   9      245.44      322.67     28.63 o 
  -4   3   9      276.15      255.09     12.98 o 
  -3   3   9        6.63       15.45     11.09 o 
  -2   3   9     2683.92     2472.06     34.21 o 
  -1   3   9      390.60      383.78     17.46 o 
   0   3   9        0.37        1.38      8.00 o 
   1   3   9     1851.16     1749.64     30.75 o 
   2   3   9      260.22      284.75     18.93 o 
   3   3   9      582.25      586.63     23.61 o 
   4   3   9     2145.87     2088.23     29.89 o 
   5   3   9      127.64      135.17     14.47 o 
   6   3   9       60.35       83.53     31.63 o 
   7   3   9        1.01       10.04     19.68 o 
   8   3   9      222.56      188.79     63.54 o 
   9   3   9      193.89       66.62     40.16 o 
 -10   4   9       26.80       15.45     27.42 o 
  -9   4   9       62.16       58.97     28.84 o 
  -8   4   9      696.31      859.25     44.72 o 
  -7   4   9       54.77       77.14     28.59 o 
  -6   4   9      431.44      548.56     38.16 o 
  -5   4   9       43.24       38.17     19.04 o 
  -4   4   9      464.27      486.69     29.55 o 
  -3   4   9      934.61      956.98     20.44 o 
  -2   4   9       77.62       84.85     13.97 o 
  -1   4   9     2810.56     2641.71     34.22 o 
   0   4   9     2628.34     2490.99     36.02 o 
   1   4   9        1.44        9.76     12.13 o 
   2   4   9      844.99      847.94     21.91 o 
   3   4   9        9.03       22.86      9.28 o 
   4   4   9      690.19      632.54     20.91 o 
   5   4   9     1531.78     1632.79     57.82 o 
   6   4   9       48.50       40.09     25.21 o 
   7   4   9      105.07      120.22     31.79 o 
   8   4   9      111.74       41.56     34.98 o 
   9   4   9        2.68        2.51     24.92 o 
 -10   5   9      219.88      153.07     65.71 o 
  -9   5   9      389.69      386.22     89.51 o 
  -8   5   9       20.49       14.91     23.62 o 
  -7   5   9     1835.34     2071.70     53.46 o 
  -6   5   9      759.92      854.05     39.62 o 
  -5   5   9      175.22      244.03     31.51 o 
  -4   5   9     3151.10     3423.25     59.26 o 
  -3   5   9      368.48      331.54     16.50 o 
  -2   5   9      487.84      544.22     19.60 o 
  -1   5   9      615.62      610.26     22.23 o 
   0   5   9       63.64       51.35     13.76 o 
   1   5   9     1427.99     1500.11     29.26 o 
   2   5   9       45.85       56.65     11.34 o 
   3   5   9     1486.90     1519.92     26.04 o 
   4   5   9     2492.51     2519.92     59.05 o 
   5   5   9        0.27      -23.36     23.88 o 
   6   5   9      514.03      511.66     57.23 o 
   7   5   9       13.40       16.95     28.97 o 
   8   5   9      311.67      114.61     61.56 o 
 -10   6   9       81.08       79.76     38.98 o 
  -9   6   9      460.29      355.03    121.89 o 
  -8   6   9      392.24      406.52     89.45 o 
  -7   6   9      516.22      532.77     62.56 o 
  -6   6   9     3740.06     3956.94     76.16 o 
  -5   6   9     5646.76     6146.24     91.28 o 
  -4   6   9        0.51       -3.54     15.67 o 
  -3   6   9     2135.88     2270.09     35.07 o 
  -2   6   9      455.97      495.07     23.87 o 
  -1   6   9     1255.42     1223.53     29.84 o 
   0   6   9     2704.82     2643.77     40.53 o 
   1   6   9        0.50       -1.91      8.04 o 
   2   6   9      516.27      535.70     20.21 o 
   3   6   9        0.72        1.31      5.25 o 
   4   6   9      158.94      154.44     29.44 o 
   5   6   9     1264.64     1391.65     53.12 o 
   6   6   9      171.49      141.98     41.58 o 
   7   6   9      462.91      307.42    116.51 o 
   8   6   9      272.18       48.84     40.38 o 
  -9   7   9      318.73      239.53     96.06 o 
  -8   7   9        0.01      -11.93     24.27 o 
  -7   7   9     1018.13     1284.73     49.53 o 
  -6   7   9      610.18      704.08     42.79 o 
  -5   7   9     1390.21     1561.54     53.68 o 
  -4   7   9     6379.16     6890.75     93.53 o 
  -3   7   9      214.59      288.48     20.33 o 
  -2   7   9      549.73      614.93     22.11 o 
  -1   7   9     1727.40     1729.32     34.73 o 
   0   7   9      103.38       95.61     17.61 o 
   1   7   9     3085.83     3025.97     42.84 o 
   2   7   9       42.96       53.33     16.93 o 
   3   7   9     1194.41     1333.58     48.77 o 
   4   7   9     1241.53     1455.59     55.48 o 
   5   7   9       14.45       -1.42     14.11 o 
   6   7   9      547.36      699.92     61.00 o 
   7   7   9        0.20       14.94     28.95 o 
   8   7   9      362.08      123.42     84.31 o 
  -9   8   9       72.31        3.47     27.01 o 
  -8   8   9      655.25      886.51     55.35 o 
  -7   8   9       66.34       40.56     26.98 o 
  -6   8   9     1115.53     1319.91     52.91 o 
  -5   8   9     1110.49     1267.11     46.78 o 
  -4   8   9        4.43        8.18      9.42 o 
  -3   8   9     2818.04     3157.26     40.40 o 
  -2   8   9        8.02        6.19     12.51 o 
  -1   8   9     1186.61     1292.18     31.21 o 
   0   8   9     5048.38     5227.01     60.30 o 
   1   8   9      378.96      361.64     21.00 o 
   2   8   9     1501.23     1526.57     28.39 o 
   3   8   9       98.14      141.22     31.50 o 
   4   8   9      584.70      681.23     48.65 o 
   5   8   9     1443.44     1680.70     59.13 o 
   6   8   9        4.92        9.85     27.01 o 
   7   8   9      229.02      193.67    109.55 o 
   8   8   9      197.75       61.50     40.56 o 
  -9   9   9      210.14       42.34     39.10 o 
  -8   9   9       29.01        9.23     25.19 o 
  -7   9   9      362.36      346.88     77.00 o 
  -6   9   9       42.79       29.90     29.40 o 
  -5   9   9      736.53      853.94     46.57 o 
  -4   9   9     1261.06     1281.43     38.79 o 
  -3   9   9       22.79       32.27     17.37 o 
  -2   9   9     2412.53     2755.35     44.11 o 
  -1   9   9     1610.67     1808.45     43.50 o 
   0   9   9      117.28      169.07     21.15 o 
   1   9   9     3422.01     3730.14     53.41 o 
   2   9   9      177.54      210.72     16.76 o 
   3   9   9     1510.16     1752.54     57.56 o 
   4   9   9     1417.65     1775.97     58.94 o 
   5   9   9        2.11       12.74     24.96 o 
   6   9   9      345.51      229.98     84.05 o 
   7   9   9        3.64        5.39     30.32 o 
  -8  10   9      402.33       14.38     31.30 o 
  -7  10   9       14.11       21.72     29.04 o 
  -6  10   9      424.55      471.83    102.93 o 
  -5  10   9      588.72      646.71     44.06 o 
  -4  10   9      231.58      212.93     14.41 o 
  -3  10   9     2216.01     2450.12     48.17 o 
  -2  10   9       34.66       36.13     17.73 o 
  -1  10   9     2646.91     2929.05     49.86 o 
   0  10   9     3749.56     4270.90     62.64 o 
   1  10   9       36.98       29.86     15.38 o 
   2  10   9      940.16     1073.35     29.90 o 
   3  10   9      501.75      598.58     49.44 o 
   4  10   9      385.95      442.08     48.30 o 
   5  10   9     1179.68     1317.86     70.00 o 
   6  10   9        2.43       -0.62     35.33 o 
   7  10   9      184.49       18.27     34.85 o 
  -8  11   9        1.36       16.27     32.71 o 
  -7  11   9      382.85      250.63    118.56 o 
  -6  11   9       26.50       18.17     26.66 o 
  -5  11   9      206.80      186.66     69.44 o 
  -4  11   9      882.31     1009.09     33.95 o 
  -3  11   9      261.20      254.81     22.72 o 
  -2  11   9     3083.82     3421.58     53.92 o 
  -1  11   9      641.43      705.80     36.72 o 
   0  11   9      636.24      746.23     35.48 o 
   1  11   9     2636.49     3005.86     54.50 o 
   2  11   9       37.71       36.39     16.45 o 
   3  11   9     1335.33     1612.89     66.67 o 
   4  11   9     1289.16     1711.79     67.91 o 
   5  11   9        1.36       26.71     35.55 o 
   6  11   9      156.17      119.43     49.76 o 
  -7  12   9       57.34       34.61     37.38 o 
  -6  12   9      583.96      769.73     87.26 o 
  -5  12   9      573.88      547.52    173.63 o 
  -4  12   9        0.97       -0.58     16.53 o 
  -3  12   9      578.91      707.22     80.86 o 
  -2  12   9      110.69      101.74     24.55 o 
  -1  12   9     1501.92     1662.99     46.51 o 
   0  12   9     1658.19     1991.96     49.30 o 
   1  12   9       50.52       35.50     18.84 o 
   2  12   9      534.28      567.23     83.94 o 
   3  12   9      259.03      181.19     59.29 o 
   4  12   9      527.43      702.91     87.60 o 
   5  12   9     1102.04     1401.80     74.51 o 
   6  12   9       32.65       25.60     36.39 o 
  -7  13   9      323.57       94.14     65.09 o 
  -6  13   9      261.75       76.57     42.04 o 
  -5  13   9      294.94       98.57     54.81 o 
  -4  13   9      894.52     1046.86     41.99 o 
  -3  13   9      195.12      166.59     45.69 o 
  -2  13   9      445.46      402.04     87.41 o 
  -1  13   9      161.13      130.43     29.04 o 
   0  13   9       96.31       72.56     28.61 o 
   1  13   9      610.53      596.97     78.08 o 
   2  13   9        6.10       18.93     17.28 o 
   3  13   9      592.71      627.73    148.65 o 
   4  13   9      443.04      476.78    103.94 o 
   5  13   9       37.33        6.14     30.70 o 
  -6  14   9      249.69       87.55     48.88 o 
  -5  14   9      354.71       -1.63     24.91 o 
  -4  14   9        1.41       -2.47     24.40 o 
  -3  14   9      771.76      981.29     65.92 o 
  -2  14   9       33.41       29.36     23.48 o 
  -1  14   9       53.60       49.70     27.01 o 
   0  14   9      459.31      306.33     94.42 o 
   1  14   9        4.86        1.50     16.76 o 
   2  14   9      298.71      107.92     67.18 o 
   3  14   9       16.77       14.99     33.00 o 
   4  14   9      234.59      242.54     66.86 o 
  -5  15   9      157.98       32.18     37.63 o 
  -4  15   9      392.07        6.89     34.29 o 
  -3  15   9        2.07        8.82     20.08 o 
  -2  15   9      203.22      166.51     50.79 o 
  -1  15   9      295.98      226.70     59.71 o 
   0  15   9       29.65       26.01     24.19 o 
   1  15   9      272.71      161.32     66.39 o 
   2  15   9        5.13       -8.05     29.63 o 
   3  15   9      209.46       87.66     48.13 o 
  -3  16   9      250.73      160.09     59.43 o 
  -2  16   9       43.29       35.62     30.62 o 
  -1  16   9      177.61      201.75     44.25 o 
   0  16   9      387.79      249.05     91.75 o 
   1  16   9        5.66       11.55     30.12 o 
   2  16   9      123.68       46.40     51.14 o 
 -10   0  10      376.51        7.70     48.72 o 
  -9   0  10      883.56     1179.20     94.76 o 
  -8   0  10       91.24       68.70     20.28 o 
  -7   0  10     1266.16     1534.98     45.33 o 
  -6   0  10      383.71      387.18     24.98 o 
  -5   0  10     2764.19     2756.07     52.67 o 
  -4   0  10     4049.50     4039.93     58.23 o 
  -3   0  10     1007.44      947.09     34.99 o 
  -2   0  10    10728.68    10745.69    120.90 o 
  -1   0  10      944.07      820.08     38.59 o 
   0   0  10      464.21      411.41     28.44 o 
   1   0  10     2907.15     2528.26     50.70 o 
   2   0  10       35.66       39.59     21.37 o 
   3   0  10     2141.95     2262.28     50.01 o 
   4   0  10     9948.03    10419.70    128.68 o 
   5   0  10      395.00      437.80     38.15 o 
   6   0  10      216.80      297.24     30.74 o 
   7   0  10       21.08       -1.96     21.81 o 
   8   0  10     1246.63     1596.31    120.78 o 
 -10   1  10      337.74        3.11     34.20 o 
  -9   1  10      181.26       47.71     53.44 o 
  -8   1  10     1048.04     1307.20     49.45 o 
  -7   1  10       16.97       29.83      8.29 o 
  -6   1  10     2545.72     2653.66     35.20 o 
  -5   1  10     2897.55     2906.84     36.16 o 
  -4   1  10      444.45      438.78     18.03 o 
  -3   1  10     5151.44     5245.13     51.19 o 
  -2   1  10       76.98       67.56     14.95 o 
  -1   1  10     9945.29     9427.18     80.56 o 
   0   1  10     7274.87     6831.05     63.82 o 
   1   1  10        5.82       18.56     12.74 o 
   2   1  10     5126.00     4966.61     53.81 o 
   3   1  10      434.61      479.18     24.74 o 
   4   1  10     2788.45     2943.55     45.94 o 
   5   1  10     1489.12     1527.63     33.83 o 
   6   1  10       23.88       32.83     15.48 o 
   7   1  10      608.62      719.74     28.95 o 
   8   1  10      292.66      258.02     55.10 o 
 -10   2  10      444.45      605.96    133.06 o 
  -9   2  10      828.54      945.16     41.98 o 
  -8   2  10       38.03       29.74     26.61 o 
  -7   2  10     2647.84     2950.20     55.37 o 
  -6   2  10      202.27      216.45     23.53 o 
  -5   2  10     2881.52     2844.45     33.75 o 
  -4   2  10     4781.29     4965.09     46.20 o 
  -3   2  10       28.61       27.75     11.54 o 
  -2   2  10     7582.12     7455.77     64.22 o 
  -1   2  10     1027.59      952.80     25.35 o 
   0   2  10     1459.28     1376.15     28.08 o 
   1   2  10     6008.86     6032.83     59.63 o 
   2   2  10      602.14      587.55     22.24 o 
   3   2  10     3471.56     3453.48     48.64 o 
   4   2  10     4470.07     4441.02     55.35 o 
   5   2  10      176.46      192.36     17.09 o 
   6   2  10      742.63      853.31     39.85 o 
   7   2  10        5.92       -1.41     17.10 o 
   8   2  10      591.47      633.81    132.14 o 
 -10   3  10      102.48       26.73     60.48 o 
  -9   3  10      473.28      470.57    100.04 o 
  -8   3  10     1114.50     1399.52     52.09 o 
  -7   3  10       18.44       18.30     19.35 o 
  -6   3  10     3607.36     3943.43     64.96 o 
  -5   3  10     2448.12     2534.58     52.21 o 
  -4   3  10      135.28      131.82     11.52 o 
  -3   3  10     6644.84     6783.69     59.25 o 
  -2   3  10      177.79      198.08     16.50 o 
  -1   3  10     3131.12     2853.86     39.96 o 
   0   3  10     7950.26     7898.86     71.41 o 
   1   3  10      699.43      792.62     24.04 o 
   2   3  10     4149.05     4097.07     48.46 o 
   3   3  10       36.79       22.88     11.33 o 
   4   3  10     1006.28     1034.44     25.98 o 
   5   3  10     1564.71     1414.13     38.60 o 
   6   3  10      108.86      111.69     31.55 o 
   7   3  10     1022.19     1197.88    111.57 o 
   8   3  10      440.32      287.16     96.29 o 
 -10   4  10      363.72      235.05     97.09 o 
  -9   4  10      523.07      509.59     77.59 o 
  -8   4  10      251.65      263.03     39.34 o 
  -7   4  10     1652.97     2040.60     54.22 o 
  -6   4  10       32.27       26.68     20.38 o 
  -5   4  10     1192.55     1456.45     50.01 o 
  -4   4  10     3131.56     3215.61     45.81 o 
  -3   4  10       25.31       37.56     11.68 o 
  -2   4  10     3414.17     3322.14     41.89 o 
  -1   4  10     2919.96     2833.35     42.02 o 
   0   4  10      448.97      436.42     24.93 o 
   1   4  10     2186.47     2135.31     34.08 o 
   2   4  10      517.28      481.62     21.93 o 
   3   4  10     2971.88     2883.95     39.01 o 
   4   4  10     1512.84     1510.74     34.50 o 
   5   4  10      273.33      266.17     33.27 o 
   6   4  10      654.86      718.55     66.54 o 
   7   4  10        5.57      -12.44     27.29 o 
   8   4  10      873.35     1008.37    101.84 o 
 -10   5  10      122.01      100.12     64.70 o 
  -9   5  10      346.63      303.91     75.77 o 
  -8   5  10      507.31      522.13    109.57 o 
  -7   5  10       15.48       20.41     23.83 o 
  -6   5  10     1818.23     1995.60     51.73 o 
  -5   5  10      802.11      970.02     43.50 o 
  -4   5  10        1.00        8.24      5.35 o 
  -3   5  10      763.28      842.33     22.07 o 
  -2   5  10        8.72       11.24     10.68 o 
  -1   5  10     2286.94     2077.73     43.34 o 
   0   5  10     4691.60     4671.94     52.78 o 
   1   5  10       23.29       21.43     12.50 o 
   2   5  10     1431.64     1410.18     31.46 o 
   3   5  10       18.38       21.53     12.26 o 
   4   5  10     1566.66     1648.03     56.83 o 
   5   5  10     1162.41     1229.91     53.85 o 
   6   5  10      166.60      159.49     44.10 o 
   7   5  10      610.11      676.16    103.21 o 
   8   5  10      161.09       55.32     38.56 o 
  -9   6  10      233.30      242.08     55.74 o 
  -8   6  10        1.97       -6.61     21.35 o 
  -7   6  10      509.94      517.20    113.62 o 
  -6   6  10      317.39      350.22     36.15 o 
  -5   6  10     1020.10     1057.86     42.92 o 
  -4   6  10      421.13      484.54     37.75 o 
  -3   6  10       83.65       93.63     15.00 o 
  -2   6  10     1374.81     1560.51     32.10 o 
  -1   6  10     1090.64     1051.95     28.40 o 
   0   6  10      977.84     1026.04     30.62 o 
   1   6  10     1978.14     1910.38     34.98 o 
   2   6  10        5.53       14.53     12.58 o 
   3   6  10     1164.64     1209.38     24.65 o 
   4   6  10      774.47      903.67     44.31 o 
   5   6  10      259.39      305.32     39.46 o 
   6   6  10      241.09      170.98     60.07 o 
   7   6  10       14.89        0.86     18.81 o 
   8   6  10      227.43        5.10     29.09 o 
  -9   7  10        5.01      -23.74     37.73 o 
  -8   7  10      263.79      223.21     70.66 o 
  -7   7  10       29.05       41.41     26.77 o 
  -6   7  10       76.28      105.91     35.60 o 
  -5   7  10      949.71      935.48     42.95 o 
  -4   7  10      738.39      751.42     44.18 o 
  -3   7  10     3206.95     3389.35     45.92 o 
  -2   7  10     1210.53     1255.38     31.99 o 
  -1   7  10     1038.59     1050.20     30.90 o 
   0   7  10     1446.06     1510.15     35.15 o 
   1   7  10        1.10        4.38     11.16 o 
   2   7  10     1462.96     1493.66     35.84 o 
   3   7  10       73.74       71.88     10.52 o 
   4   7  10       23.76       46.20     30.07 o 
   5   7  10      371.22      355.92     48.44 o 
   6   7  10        3.95       -7.91     23.80 o 
   7   7  10      125.51       88.74     40.86 o 
   8   7  10       60.50       78.03     69.59 o 
  -9   8  10      170.48       38.26     36.21 o 
  -8   8  10       15.11        6.31     24.06 o 
  -7   8  10       83.52       49.02     29.07 o 
  -6   8  10       68.10       96.19     32.86 o 
  -5   8  10      373.58      422.80     39.37 o 
  -4   8  10      200.60      163.59      9.43 o 
  -3   8  10        2.00       -7.36     10.74 o 
  -2   8  10     2338.08     2366.35     48.33 o 
  -1   8  10        3.52       20.26     15.67 o 
   0   8  10      486.50      540.50     27.19 o 
   1   8  10      983.30     1061.35     30.74 o 
   2   8  10        0.15      -11.96     11.96 o 
   3   8  10      562.71      668.41     45.08 o 
   4   8  10      378.00      455.36     44.35 o 
   5   8  10       10.83       31.16     31.04 o 
   6   8  10        6.13        8.72     26.00 o 
   7   8  10        0.00       36.12     36.52 o 
  -9   9  10        0.27      -10.50     63.14 o 
  -8   9  10      127.18       -3.06     25.34 o 
  -7   9  10        6.03       27.21     27.86 o 
  -6   9  10      155.50       94.83     32.24 o 
  -5   9  10      106.07       84.45     34.15 o 
  -4   9  10       13.34       11.15      8.30 o 
  -3   9  10       52.32       70.67     17.76 o 
  -2   9  10        7.06       12.64     16.48 o 
  -1   9  10      264.78      275.17     26.81 o 
   0   9  10       17.92       27.64     22.26 o 
   1   9  10      109.58      108.94     20.88 o 
   2   9  10      221.82      255.07     21.88 o 
   3   9  10       37.08       43.86     33.58 o 
   4   9  10      107.89      137.26     42.04 o 
   5   9  10      203.13      165.18     57.77 o 
   6   9  10        5.69      -13.11     30.45 o 
   7   9  10       28.95       18.81     36.56 o 
  -8  10  10       40.08        7.36     34.13 o 
  -7  10  10       13.55        6.94     26.72 o 
  -6  10  10       30.42       39.77     31.22 o 
  -5  10  10       85.53       64.25     33.84 o 
  -4  10  10       55.54       38.94     11.26 o 
  -3  10  10      248.57      227.76     24.40 o 
  -2  10  10       26.93       24.15     16.72 o 
  -1  10  10        0.30       -5.39     14.82 o 
   0  10  10       28.08       58.51     20.33 o 
   1  10  10        3.20       -6.83     16.37 o 
   2  10  10       46.81       58.83     23.91 o 
   3  10  10       18.03       42.31     31.50 o 
   4  10  10       25.37       29.48     29.70 o 
   5  10  10      186.85      158.77     46.20 o 
   6  10  10        8.47      -18.26     34.22 o 
  -8  11  10        6.23        5.62     30.04 o 
  -7  11  10       13.37      -10.23     28.98 o 
  -6  11  10       31.09       -1.62     25.52 o 
  -5  11  10        0.04       11.91     29.20 o 
  -4  11  10        0.16        3.60     14.98 o 
  -3  11  10       40.87       44.14     19.32 o 
  -2  11  10      137.14      129.70     23.85 o 
  -1  11  10       21.05       36.04     22.10 o 
   0  11  10       34.28       29.96     23.39 o 
   1  11  10        3.92        4.92     15.62 o 
   2  11  10       10.12       -2.09     11.01 o 
   3  11  10       62.42       52.34     31.80 o 
   4  11  10       46.73       78.82     35.61 o 
   5  11  10        0.59       32.78     43.11 o 
   6  11  10        6.72       -1.69     23.65 o 
  -7  12  10        6.53       23.29     38.29 o 
  -6  12  10        3.19        9.44     31.96 o 
  -5  12  10       12.46       -3.75     23.64 o 
  -4  12  10       24.81       11.62     15.55 o 
  -3  12  10       77.81       61.65     27.27 o 
  -2  12  10        0.48      -13.15     17.82 o 
  -1  12  10       10.62       13.73     19.50 o 
   0  12  10       25.06        2.16     14.23 o 
   1  12  10        4.00        7.44     18.58 o 
   2  12  10       22.34       20.54     15.89 o 
   3  12  10        5.86       -9.47     31.42 o 
   4  12  10       77.90      101.42     45.36 o 
   5  12  10       69.00       41.39     42.43 o 
  -6  13  10       15.26       13.48     32.62 o 
  -5  13  10       21.68        6.63     30.47 o 
  -4  13  10        2.84        0.09     20.39 o 
  -3  13  10        8.21        6.07     16.17 o 
  -2  13  10       19.29        0.90     18.34 o 
  -1  13  10       78.50       75.17     26.36 o 
   0  13  10       14.56       17.20     19.52 o 
   1  13  10       11.85       -0.92     15.09 o 
   2  13  10       21.36       11.22     26.01 o 
   3  13  10       66.37       56.28     38.11 o 
   4  13  10        8.14       32.97     43.39 o 
   5  13  10       49.83       21.42     41.40 o 
  -5  14  10       53.95        3.05     25.57 o 
  -4  14  10       35.66        6.22     27.61 o 
  -3  14  10       38.43       13.41     19.67 o 
  -2  14  10       43.65       39.98     25.04 o 
  -1  14  10       54.99       47.08     24.94 o 
   0  14  10        0.37        7.18     21.05 o 
   1  14  10       13.51       -0.75     15.41 o 
   2  14  10       14.15       20.52     31.38 o 
   3  14  10      116.60       79.12     42.51 o 
   4  14  10       81.55       53.10     43.26 o 
  -4  15  10        0.18       -6.36     28.57 o 
  -3  15  10      208.19       71.34     34.29 o 
  -2  15  10        0.86       17.83     24.80 o 
  -1  15  10       30.64       15.15     22.92 o 
   0  15  10      158.42       76.64     30.86 o 
   1  15  10        7.24       -0.21     18.79 o 
   2  15  10       13.08       41.91     40.14 o 
  -2  16  10      136.62       93.66     32.45 o 
  -1  16  10       95.04       95.41     34.57 o 
   0  16  10        1.35       -5.95     23.95 o 
 -10   1  11       22.88       13.16     36.88 o 
  -9   1  11      117.29       66.17     42.87 o 
  -8   1  11        0.16       -5.53     14.60 o 
  -7   1  11      179.28      142.12     16.82 o 
  -6   1  11       77.66       71.40     10.75 o 
  -5   1  11       49.33       50.36     11.48 o 
  -4   1  11       17.79       18.64     11.24 o 
  -3   1  11       20.46       20.99     13.14 o 
  -2   1  11        9.87       32.08     14.60 o 
  -1   1  11        7.10       19.15     13.35 o 
   0   1  11      938.18     1002.60     29.94 o 
   1   1  11      210.26      231.03     20.57 o 
   2   1  11      563.88      578.75     26.07 o 
   3   1  11      151.52      150.38     21.09 o 
   4   1  11      579.67      515.89     29.77 o 
   5   1  11       57.89       72.25     18.57 o 
   6   1  11        0.23        0.62     12.28 o 
   7   1  11        3.00       -5.78     19.02 o 
   8   1  11        0.53       45.31     46.88 o 
 -10   2  11       19.93       13.97     40.87 o 
  -9   2  11       56.59       40.61     39.52 o 
  -8   2  11      617.27      668.49     35.69 o 
  -7   2  11       11.75       26.62     21.33 o 
  -6   2  11        0.39        5.18      8.37 o 
  -5   2  11       82.01       94.76     14.67 o 
  -4   2  11       44.33       51.85     12.89 o 
  -3   2  11       80.39       90.84     17.22 o 
  -2   2  11      200.85      193.27     20.53 o 
  -1   2  11     1020.21      943.54     28.79 o 
   0   2  11       23.07       21.67     14.38 o 
   1   2  11      454.63      513.15     29.31 o 
   2   2  11     1048.74     1086.56     30.02 o 
   3   2  11      268.47      234.26     19.76 o 
   4   2  11      572.48      589.80     26.79 o 
   5   2  11       53.98       58.44     16.99 o 
   6   2  11       45.24       41.42     13.47 o 
   7   2  11       68.45      107.45     31.28 o 
   8   2  11       11.78        0.18     21.00 o 
 -10   3  11      151.56       91.69     52.35 o 
  -9   3  11      115.88      118.61     32.94 o 
  -8   3  11        5.37        2.93     15.61 o 
  -7   3  11      661.07      820.14     43.42 o 
  -6   3  11       63.83       69.42     22.32 o 
  -5   3  11        0.92        4.53      7.74 o 
  -4   3  11       11.08       10.88     12.05 o 
  -3   3  11        6.84       -1.23      8.61 o 
  -2   3  11     1193.33     1082.42     27.11 o 
  -1   3  11       26.85       32.83     16.11 o 
   0   3  11      475.28      431.39     23.69 o 
   1   3  11      184.98      178.72     18.98 o 
   2   3  11      258.86      288.66     24.35 o 
   3   3  11      433.31      461.01     22.24 o 
   4   3  11      756.65      780.28     24.46 o 
   5   3  11       85.14       73.12     14.07 o 
   6   3  11       69.36       39.37     10.09 o 
   7   3  11        1.93        0.31     22.35 o 
   8   3  11      106.34       93.47     38.41 o 
 -10   4  11       16.05       -0.45     36.33 o 
  -9   4  11       68.62       71.62     34.78 o 
  -8   4  11      216.02      189.66     41.43 o 
  -7   4  11      110.19       91.62     28.10 o 
  -6   4  11     1352.05     1648.37     51.93 o 
  -5   4  11      349.48      458.27     33.78 o 
  -4   4  11       15.67        4.04      7.18 o 
  -3   4  11       26.38       25.02     13.17 o 
  -2   4  11      371.33      337.76     20.21 o 
  -1   4  11      948.37     1000.46     30.38 o 
   0   4  11     1242.42     1210.22     32.29 o 
   1   4  11      305.09      298.28     22.14 o 
   2   4  11      516.39      592.80     26.05 o 
   3   4  11      171.81      197.28     20.15 o 
   4   4  11      947.08     1026.07     26.80 o 
   5   4  11      111.62       76.99     28.31 o 
   6   4  11      250.67      198.34     53.69 o 
   7   4  11      394.89      379.47     91.95 o 
   8   4  11       46.71        7.66     27.36 o 
  -9   5  11       34.47       19.56     30.67 o 
  -8   5  11      144.78      161.71     33.34 o 
  -7   5  11      586.43      734.07     51.95 o 
  -6   5  11       15.04        0.02     17.65 o 
  -5   5  11     1609.08     1778.82     53.91 o 
  -4   5  11     3095.70     3232.01     69.73 o 
  -3   5  11      512.49      535.26     23.81 o 
  -2   5  11     1784.65     1921.04     35.41 o 
  -1   5  11      831.80      808.29     28.39 o 
   0   5  11       97.74      104.86     18.34 o 
   1   5  11      612.84      666.01     25.81 o 
   2   5  11      384.92      345.12     20.94 o 
   3   5  11      744.68      828.85     36.31 o 
   4   5  11      254.15      224.32     17.93 o 
   5   5  11       11.59       18.48     23.87 o 
   6   5  11      209.75      162.81     49.93 o 
   7   5  11       13.28        9.19     27.03 o 
   8   5  11      271.25      125.88     67.43 o 
  -9   6  11      173.51      106.93     44.96 o 
  -8   6  11       48.05       62.89     32.69 o 
  -7   6  11      223.69      252.78     37.66 o 
  -6   6  11     1360.27     1623.13     57.53 o 
  -5   6  11      676.15      818.17     41.72 o 
  -4   6  11     1653.99     1780.57     40.34 o 
  -3   6  11     5283.19     5486.16     59.35 o 
  -2   6  11       28.36       46.38     17.21 o 
  -1   6  11     1853.96     2097.34     39.92 o 
   0   6  11     2404.59     2554.11     43.47 o 
   1   6  11       37.41       47.31     15.79 o 
   2   6  11     1109.48     1182.32     31.19 o 
   3   6  11       54.58       76.29     13.02 o 
   4   6  11      374.96      436.71     41.98 o 
   5   6  11      152.24      109.53     36.67 o 
   6   6  11       30.80        6.78     24.85 o 
   7   6  11      462.61      410.88    128.08 o 
  -9   7  11       79.37       83.65     41.64 o 
  -8   7  11      124.51      106.88     37.33 o 
  -7   7  11      544.64      759.56     47.50 o 
  -6   7  11        0.05      -25.37     28.93 o 
  -5   7  11     1107.01     1232.81     57.51 o 
  -4   7  11     2328.72     2466.79     63.31 o 
  -3   7  11     2009.96     2085.70     37.50 o 
  -2   7  11     3978.17     4492.99     60.89 o 
  -1   7  11     1550.56     1714.37     39.43 o 
   0   7  11      504.42      537.86     29.68 o 
   1   7  11      624.72      669.95     29.57 o 
   2   7  11      196.19      172.07     22.88 o 
   3   7  11     1580.21     1512.74     67.32 o 
   4   7  11      774.96      871.09     53.73 o 
   5   7  11        1.48        0.60     20.43 o 
   6   7  11      135.18      126.51     39.99 o 
   7   7  11        0.00       29.76     38.85 o 
  -9   8  11      194.48       57.53     58.33 o 
  -8   8  11      245.08       51.94     48.06 o 
  -7   8  11       69.54       36.79     31.76 o 
  -6   8  11      720.17      908.63     51.31 o 
  -5   8  11      646.59      763.60     44.90 o 
  -4   8  11      273.44      265.53     11.78 o 
  -3   8  11     1162.19     1346.11     34.18 o 
  -2   8  11      211.06      217.46     23.93 o 
  -1   8  11     1514.49     1712.37     42.24 o 
   0   8  11     1720.21     1928.63     41.95 o 
   1   8  11      220.98      269.71     25.21 o 
   2   8  11     1691.25     1865.91     41.61 o 
   3   8  11      174.75      176.07     39.23 o 
   4   8  11      648.01      769.22     83.59 o 
   5   8  11      356.47      302.30    103.00 o 
   6   8  11      157.68      133.25     41.84 o 
   7   8  11      490.31      462.82    149.07 o 
  -8   9  11       10.63       -0.61     30.01 o 
  -7   9  11      642.14      905.39     59.31 o 
  -6   9  11       36.80        8.10     25.21 o 
  -5   9  11      464.90      618.64     74.35 o 
  -4   9  11      338.74      335.59     16.69 o 
  -3   9  11      193.47      206.73     25.45 o 
  -2   9  11     1436.78     1610.33     37.71 o 
  -1   9  11      156.31      157.81     25.11 o 
   0   9  11      863.57     1028.97     35.79 o 
   1   9  11      666.95      788.32     33.88 o 
   2   9  11       74.45       86.48     18.83 o 
   3   9  11     1877.71     2222.53     66.08 o 
   4   9  11      698.73      869.21     56.20 o 
   5   9  11      110.55       97.02     54.39 o 
   6   9  11      216.37      212.42     77.38 o 
  -8  10  11      608.36      670.90    203.38 o 
  -7  10  11        8.96        5.26     27.48 o 
  -6  10  11      468.54      557.02    233.06 o 
  -5  10  11      357.77      273.66     86.66 o 
  -4  10  11       47.77       50.22     13.29 o 
  -3  10  11      478.33      550.40     44.42 o 
  -2  10  11       86.61       88.16     22.37 o 
  -1  10  11     1995.14     2255.33     50.05 o 
   0  10  11      803.89      880.06     34.95 o 
   1  10  11      656.11      791.38     36.93 o 
   2  10  11     1112.31     1337.64     40.31 o 
   3  10  11       57.55       35.27     33.50 o 
   4  10  11      604.31      785.59     59.80 o 
   5  10  11      427.86      394.90     94.00 o 
   6  10  11      117.90      126.35     49.18 o 
  -7  11  11      745.37     1008.40    120.92 o 
  -6  11  11       38.90       12.57     28.23 o 
  -5  11  11      431.40      271.57    116.95 o 
  -4  11  11      338.48      355.87     61.33 o 
  -3  11  11       74.30       50.35     22.16 o 
  -2  11  11      720.59      845.74     40.03 o 
  -1  11  11      316.20      331.76     31.72 o 
   0  11  11      841.28      994.31     69.15 o 
   1  11  11      670.16      742.40     50.93 o 
   2  11  11      478.22      496.54     65.08 o 
   3  11  11     1374.53     1818.67     91.44 o 
   4  11  11      434.83      390.33    100.14 o 
   5  11  11      251.17      229.74     65.29 o 
  -7  12  11       63.38       15.86     37.95 o 
  -6  12  11      856.15     1262.38     67.38 o 
  -5  12  11      287.73       89.63     55.20 o 
  -4  12  11      123.81       33.30     30.71 o 
  -3  12  11      610.43      709.81     92.12 o 
  -2  12  11        3.67       -2.34     18.56 o 
  -1  12  11      701.29      852.21     41.06 o 
   0  12  11      519.92      543.50     64.89 o 
   1  12  11      405.32      409.25     58.45 o 
   2  12  11      550.52      712.71     75.01 o 
   3  12  11        2.82       -5.69     27.75 o 
   4  12  11      423.23      452.27     96.56 o 
   5  12  11      196.08      150.54     58.95 o 
  -6  13  11        6.97       -5.98     32.31 o 
  -5  13  11      572.68      121.47     98.61 o 
  -4  13  11      355.31       50.71     41.99 o 
  -3  13  11       36.43       18.06     24.29 o 
  -2  13  11     1018.69     1366.03    101.33 o 
  -1  13  11      217.85      178.87     44.93 o 
   0  13  11      132.02       94.42     27.84 o 
   1  13  11      140.11       70.76     36.78 o 
   2  13  11       15.60      -10.97     28.22 o 
   3  13  11      461.91      602.57    130.25 o 
   4  13  11      135.28       99.52     48.26 o 
  -5  14  11      116.67        5.15     31.78 o 
  -4  14  11      152.00        5.38     30.91 o 
  -3  14  11      526.66      313.88    136.42 o 
  -2  14  11       14.26        6.42     19.97 o 
  -1  14  11      486.82      596.81    114.20 o 
   0  14  11      338.04      195.65     83.45 o 
   1  14  11        5.95       10.59     20.34 o 
   2  14  11      160.32       75.67     41.33 o 
   3  14  11       12.44       14.58     32.14 o 
  -3  15  11      106.73       29.10     34.55 o 
  -2  15  11      299.64      180.01     68.70 o 
  -1  15  11       75.13       41.77     33.50 o 
   0  15  11      212.79       69.89     43.73 o 
   1  15  11      187.58       63.52     41.79 o 
 -10   0  12      890.36     1039.48    657.20 o 
  -9   0  12      263.75      174.43    169.59 o 
  -8   0  12      391.37      401.56    307.42 o 
  -7   0  12     1612.50     2022.97     66.41 o 
  -6   0  12      103.42      131.16     29.55 o 
  -5   0  12      713.75      830.39     34.32 o 
  -4   0  12     1934.85     2165.76     61.76 o 
  -3   0  12     1592.84     1598.71     45.47 o 
  -2   0  12     6930.64     6762.13     95.40 o 
  -1   0  12      197.96      253.34     30.02 o 
   0   0  12     4378.45     4543.32     87.00 o 
   1   0  12      402.34      423.93     37.92 o 
   2   0  12     1128.82     1170.01     50.26 o 
   3   0  12     1968.13     2037.17     65.05 o 
   4   0  12     1127.81     1052.62     45.40 o 
   5   0  12      757.01      829.20     51.23 o 
   6   0  12      461.29      536.31     45.07 o 
   7   0  12       11.51       41.16     34.16 o 
   8   0  12      320.33      513.07    106.47 o 
 -10   1  12        5.51       31.96     43.79 o 
  -9   1  12      565.30      893.72     76.25 o 
  -8   1  12     1073.01     1249.86     63.34 o 
  -7   1  12      396.37      386.98     28.90 o 
  -6   1  12     1979.50     2258.55     39.28 o 
  -5   1  12      927.64     1025.41     24.60 o 
  -4   1  12     1611.73     1687.90     32.92 o 
  -3   1  12     1908.19     1948.98     35.82 o 
  -2   1  12      310.51      261.89     23.14 o 
  -1   1  12     4873.15     4957.80     56.58 o 
   0   1  12      628.26      632.66     28.80 o 
   1   1  12     2724.19     2766.07     47.89 o 
   2   1  12     1589.54     1682.82     38.22 o 
   3   1  12      818.56      828.15     31.22 o 
   4   1  12     2113.03     2292.45     45.31 o 
   5   1  12      226.13      249.96     22.62 o 
   6   1  12      641.67      713.78     32.11 o 
   7   1  12     1406.77     1687.39     73.84 o 
   8   1  12       46.06       70.80     53.34 o 
 -10   2  12      431.96      390.00    179.59 o 
  -9   2  12       98.63       73.11     50.66 o 
  -8   2  12      311.05      307.67     49.03 o 
  -7   2  12     1739.82     2071.42     58.20 o 
  -6   2  12       25.36       14.93      6.88 o 
  -5   2  12     1936.45     1976.75     30.11 o 
  -4   2  12     1587.34     1745.22     38.30 o 
  -3   2  12     2267.91     2339.94     38.06 o 
  -2   2  12     6010.19     6014.60     64.13 o 
  -1   2  12      690.51      685.33     29.66 o 
   0   2  12     1932.79     2041.25     39.88 o 
   1   2  12     1050.26     1109.25     33.57 o 
   2   2  12     1932.50     1988.74     41.07 o 
   3   2  12     4721.48     5023.69     68.37 o 
   4   2  12      110.61      110.88     21.05 o 
   5   2  12      399.62      417.99     25.67 o 
   6   2  12      319.32      389.65     34.92 o 
   7   2  12       10.36       16.98     25.56 o 
   8   2  12      459.91      441.46    117.33 o 
  -9   3  12      195.01      137.76     38.19 o 
  -8   3  12      256.42      238.11     42.11 o 
  -7   3  12      404.39      480.53     52.35 o 
  -6   3  12     2772.75     2997.21     61.87 o 
  -5   3  12       76.38       82.32      9.09 o 
  -4   3  12     2261.92     2484.47     36.86 o 
  -3   3  12     1365.26     1504.00     33.04 o 
  -2   3  12      109.59      103.68     17.78 o 
  -1   3  12     4932.70     5180.19     66.42 o 
   0   3  12     1793.23     1773.38     36.56 o 
   1   3  12     1695.16     1704.04     36.26 o 
   2   3  12     1409.07     1581.03     38.30 o 
   3   3  12      160.72      186.58     22.52 o 
   4   3  12     1999.38     2093.96     41.30 o 
   5   3  12       30.08       39.73     15.16 o 
   6   3  12      339.40      345.02     55.97 o 
   7   3  12      836.10      963.17     55.73 o 
  -9   4  12       88.21       81.63     33.72 o 
  -8   4  12      311.04      326.53     49.04 o 
  -7   4  12      676.29      797.57     45.87 o 
  -6   4  12       56.69       58.50     30.41 o 
  -5   4  12     1324.43     1516.06     50.00 o 
  -4   4  12      952.33     1049.86     34.55 o 
  -3   4  12     2533.89     2809.67     42.22 o 
  -2   4  12     1516.32     1645.44     40.61 o 
  -1   4  12     1268.82     1306.15     34.84 o 
   0   4  12     1348.95     1473.77     38.84 o 
   1   4  12     1239.86     1334.20     35.66 o 
   2   4  12      422.68      389.17     26.78 o 
   3   4  12     2836.56     3014.73     52.39 o 
   4   4  12        5.01       10.94     10.63 o 
   5   4  12      231.87      173.84     30.88 o 
   6   4  12      176.53      136.75     37.72 o 
   7   4  12       41.24       55.51     35.07 o 
  -9   5  12      196.61      193.04     48.52 o 
  -8   5  12      154.99      163.52     40.11 o 
  -7   5  12      218.35      212.20     40.73 o 
  -6   5  12     1418.70     1565.98     56.43 o 
  -5   5  12       77.07       86.58     29.15 o 
  -4   5  12      460.64      561.21     24.92 o 
  -3   5  12      832.39      881.99     26.56 o 
  -2   5  12      144.70      171.60     22.24 o 
  -1   5  12      283.90      364.76     24.17 o 
   0   5  12     1184.92     1276.94     35.14 o 
   1   5  12     1319.85     1463.26     40.55 o 
   2   5  12     1675.82     1801.95     41.91 o 
   3   5  12        7.86       23.21     14.58 o 
   4   5  12      368.19      332.65     24.34 o 
   5   5  12       37.44       30.27     28.08 o 
   6   5  12      486.60      332.54     95.46 o 
   7   5  12      615.93      572.17    167.99 o 
  -9   6  12      107.58      127.68     38.72 o 
  -8   6  12      141.92      133.98     38.57 o 
  -7   6  12      422.87      297.60    115.71 o 
  -6   6  12        6.59        2.67     18.33 o 
  -5   6  12      580.09      731.40     42.55 o 
  -4   6  12      799.45      822.85     25.63 o 
  -3   6  12      836.72      859.66     30.11 o 
  -2   6  12      353.79      373.44     27.52 o 
  -1   6  12       85.23       96.89     21.31 o 
   0   6  12      954.54     1102.02     33.62 o 
   1   6  12      251.99      296.95     25.10 o 
   2   6  12      249.64      259.16     22.30 o 
   3   6  12     1585.96     1645.03     60.74 o 
   4   6  12      107.79       85.46     35.13 o 
   5   6  12      177.65      172.17     40.74 o 
   6   6  12      129.34      113.90     37.50 o 
   7   6  12       42.02       30.21     33.45 o 
  -9   7  12      218.64      213.39     62.32 o 
  -8   7  12      229.63      232.45     74.69 o 
  -7   7  12       20.44       49.03     35.51 o 
  -6   7  12      187.00      200.62     55.52 o 
  -5   7  12      329.68      354.43     42.67 o 
  -4   7  12       72.70       83.67     10.80 o 
  -3   7  12      920.30     1013.71     32.27 o 
  -2   7  12      519.00      586.69     30.71 o 
  -1   7  12     2123.12     2263.36     48.32 o 
   0   7  12        0.52        0.62     13.47 o 
   1   7  12      867.24      954.98     34.98 o 
   2   7  12      338.15      370.16     23.25 o 
   3   7  12        3.11       -2.42      9.84 o 
   4   7  12      453.33      391.91    101.37 o 
   5   7  12       71.81       46.02     33.11 o 
   6   7  12       21.94        7.43     31.75 o 
   7   7  12      147.85      111.24     53.05 o 
  -8   8  12       66.05        5.63     30.74 o 
  -7   8  12      358.03      138.46     75.85 o 
  -6   8  12       20.91       17.71     27.34 o 
  -5   8  12      104.63      132.95     36.49 o 
  -4   8  12      126.64      128.68     14.34 o 
  -3   8  12      130.81      106.95     20.80 o 
  -2   8  12      725.40      718.75     32.41 o 
  -1   8  12       30.32       23.08     17.79 o 
   0   8  12      563.66      685.63     32.09 o 
   1   8  12        7.08        2.93     13.11 o 
   2   8  12      135.88      137.58     21.99 o 
   3   8  12      594.86      555.77     79.65 o 
   4   8  12       43.92       28.41     31.08 o 
   5   8  12      143.38      194.34     51.14 o 
   6   8  12       63.55       52.60     39.13 o 
  -8   9  12       53.04        6.40     32.23 o 
  -7   9  12        3.89        1.27     26.52 o 
  -6   9  12      252.44      169.36     89.08 o 
  -5   9  12        4.65      -17.86     31.28 o 
  -4   9  12       42.56       23.35     14.46 o 
  -3   9  12      137.60      162.30     26.81 o 
  -2   9  12       21.21       35.40     20.96 o 
  -1   9  12      232.69      259.40     31.43 o 
   0   9  12       17.86       16.45     18.73 o 
   1   9  12      160.17      170.64     29.06 o 
   2   9  12        0.24        0.35     12.52 o 
   3   9  12       15.94       35.13     32.65 o 
   4   9  12      163.03      123.75     37.95 o 
   5   9  12       18.87       35.18     33.51 o 
   6   9  12       64.86       89.11     54.88 o 
  -7  10  12        4.13        5.49     30.47 o 
  -6  10  12        8.65      -13.24     28.42 o 
  -5  10  12      103.24       11.17     27.84 o 
  -4  10  12       43.09       35.83     13.80 o 
  -3  10  12       67.17       60.10     21.24 o 
  -2  10  12       20.12       18.03     18.73 o 
  -1  10  12       39.32       40.05     22.44 o 
   0  10  12        7.29        1.42     15.37 o 
   1  10  12       19.13       11.99     16.44 o 
   2  10  12        0.36        3.63      9.95 o 
   3  10  12        1.78       -7.87     33.24 o 
   4  10  12        3.09      -16.09     31.95 o 
   5  10  12       38.88       23.05     38.44 o 
  -7  11  12        0.48       21.93     38.27 o 
  -6  11  12        4.36      -22.35     36.43 o 
  -5  11  12       69.32       33.68     31.60 o 
  -4  11  12       14.16       11.41     25.93 o 
  -3  11  12       28.03       34.91     19.87 o 
  -2  11  12        0.00       11.17     19.04 o 
  -1  11  12       52.17       35.19     23.46 o 
   0  11  12       60.55       25.83     20.25 o 
   1  11  12        0.05       -0.14     14.62 o 
   2  11  12       33.46       27.93     17.69 o 
   3  11  12        6.29       30.32     35.12 o 
   4  11  12        1.93       -2.89     27.93 o 
   5  11  12       15.40       45.63     46.00 o 
  -6  12  12       25.85        5.00     31.65 o 
  -5  12  12        7.00       19.57     35.00 o 
  -4  12  12       16.08       12.50     34.67 o 
  -3  12  12        0.44        5.54     18.47 o 
  -2  12  12       14.37       21.09     21.39 o 
  -1  12  12        4.28       16.52     26.25 o 
   0  12  12        3.00       16.13     22.20 o 
   1  12  12       22.01       11.96     18.33 o 
   2  12  12        0.45       -2.36     24.77 o 
   3  12  12        0.35       18.46     31.39 o 
   4  12  12       60.57       55.85     39.00 o 
  -5  13  12        5.68        4.62     31.26 o 
  -4  13  12        0.20        4.37     25.98 o 
  -3  13  12       21.39       20.37     21.52 o 
  -2  13  12        6.48        1.26     19.19 o 
  -1  13  12       17.67        8.66     22.07 o 
   0  13  12       19.34        3.86     19.39 o 
   1  13  12        0.88       -2.66     17.57 o 
   2  13  12        8.55       -8.81     33.08 o 
   3  13  12        9.31       10.74     36.30 o 
  -4  14  12        4.57       -7.92     30.82 o 
  -3  14  12        7.97       24.21     35.90 o 
  -2  14  12      131.68      102.65     33.98 o 
  -1  14  12       69.50       34.40     28.10 o 
   0  14  12        5.75       -1.86     22.17 o 
   1  14  12       16.34       -5.93     31.05 o 
   2  14  12        1.73        6.53     34.18 o 
  -2  15  12        0.49       32.50     27.71 o 
  -1  15  12      117.94      105.03     35.37 o 
   0  15  12       49.77       56.42     38.30 o 
  -9   1  13        7.20       11.78     36.65 o 
  -8   1  13       48.27       61.32     32.27 o 
  -7   1  13      243.91      260.74     24.77 o 
  -6   1  13        2.03       -0.62      9.81 o 
  -5   1  13      262.71      248.94     19.93 o 
  -4   1  13        1.14        8.40     11.07 o 
  -3   1  13      281.04      260.70     27.01 o 
  -2   1  13       67.22       90.67     20.55 o 
  -1   1  13       16.33       34.55     17.90 o 
   0   1  13        2.55       -6.49     15.12 o 
   1   1  13       21.47        4.19     14.22 o 
   2   1  13      287.47      337.40     26.47 o 
   3   1  13      117.10      115.65     24.12 o 
   4   1  13       10.44       15.64     16.94 o 
   5   1  13      151.73      161.14     25.33 o 
   6   1  13       26.06       20.98     18.83 o 
   7   1  13        3.02       -0.41     25.66 o 
  -9   2  13       52.07       82.33     53.57 o 
  -8   2  13      139.26      108.19     35.78 o 
  -7   2  13      276.85      279.88     36.10 o 
  -6   2  13      560.11      580.94     42.13 o 
  -5   2  13      305.67      335.28     22.04 o 
  -4   2  13       58.28       52.67     15.27 o 
  -3   2  13       33.50       44.57     16.74 o 
  -2   2  13       75.37       86.41     18.94 o 
  -1   2  13       16.34       17.30     16.11 o 
   0   2  13       38.48       24.07     19.64 o 
   1   2  13      319.04      312.89     24.78 o 
   2   2  13       11.68        9.11     17.69 o 
   3   2  13       10.11       17.07     17.25 o 
   4   2  13      184.87      163.69     27.68 o 
   5   2  13       23.03       30.98     21.30 o 
   6   2  13       67.90       92.44     35.39 o 
   7   2  13      117.19      155.99     41.42 o 
  -9   3  13        0.09       15.10     37.24 o 
  -8   3  13      205.31      188.86     35.59 o 
  -7   3  13      391.52      400.02     63.10 o 
  -6   3  13        5.50       -8.66     21.50 o 
  -5   3  13      419.91      505.10     23.05 o 
  -4   3  13       46.65       58.75     16.24 o 
  -3   3  13       65.35       29.52     15.60 o 
  -2   3  13      292.84      347.54     25.69 o 
  -1   3  13      155.89      198.59     25.74 o 
   0   3  13      130.22      124.86     21.14 o 
   1   3  13       38.19       35.72     20.07 o 
   2   3  13      375.43      362.14     25.40 o 
   3   3  13      210.13      219.70     26.40 o 
   4   3  13       29.02       25.27     19.96 o 
   5   3  13      221.59      201.51     29.51 o 
   6   3  13       62.41       65.94     33.02 o 
   7   3  13       27.42       42.58     34.78 o 
  -9   4  13      110.32      178.15     59.57 o 
  -8   4  13       60.88       54.43     32.59 o 
  -7   4  13      100.37       98.78     31.48 o 
  -6   4  13      450.84      503.27     55.45 o 
  -5   4  13       40.07       46.93     10.48 o 
  -4   4  13     1838.87     2048.03     34.56 o 
  -3   4  13       71.26       78.33     18.95 o 
  -2   4  13      110.58      124.66     22.07 o 
  -1   4  13      205.01      209.36     30.64 o 
   0   4  13       50.89       39.02     19.93 o 
   1   4  13      490.19      516.55     28.25 o 
   2   4  13      247.10      269.11     32.11 o 
   3   4  13      226.09      231.40     29.60 o 
   4   4  13      251.98      239.25     35.58 o 
   5   4  13        2.79        1.44     21.48 o 
   6   4  13      174.46      149.87     38.64 o 
   7   4  13      231.64      204.87     59.13 o 
  -9   5  13       18.95       30.56     30.20 o 
  -8   5  13      141.74      200.91     39.31 o 
  -7   5  13       38.22       54.91     31.49 o 
  -6   5  13       21.78       21.20     23.57 o 
  -5   5  13      408.49      436.34     38.14 o 
  -4   5  13       65.75       65.76     16.13 o 
  -3   5  13     2031.35     2260.83     43.57 o 
  -2   5  13     2024.86     2302.91     43.40 o 
  -1   5  13       79.52       88.45     20.56 o 
   0   5  13      448.14      541.57     30.78 o 
   1   5  13      438.36      459.57     30.21 o 
   2   5  13      203.17      223.29     25.12 o 
   3   5  13     1226.36     1352.31     51.21 o 
   4   5  13        1.62        7.25     12.76 o 
   5   5  13      120.58      115.91     43.23 o 
   6   5  13       83.00       51.89     35.38 o 
   7   5  13       12.77       -7.12     28.99 o 
  -8   6  13       67.19       74.16     36.48 o 
  -7   6  13      145.30      121.75     39.57 o 
  -6   6  13      240.96      212.35     61.11 o 
  -5   6  13        7.31        7.88     25.62 o 
  -4   6  13      821.17      913.18     36.28 o 
  -3   6  13      959.85     1006.92     35.71 o 
  -2   6  13     1902.83     2122.78     43.61 o 
  -1   6  13     3283.03     3546.78     53.97 o 
   0   6  13       35.40       43.49     19.75 o 
   1   6  13     1103.88     1369.86     40.60 o 
   2   6  13     1049.81     1217.10     43.74 o 
   3   6  13       52.66       52.62     20.49 o 
   4   6  13      209.79      141.35     43.47 o 
   5   6  13        5.96       10.87     26.17 o 
   6   6  13       84.31       84.14     39.98 o 
  -8   7  13      169.19      119.21     53.74 o 
  -7   7  13      214.83      148.23     59.02 o 
  -6   7  13       11.73       19.06     26.94 o 
  -5   7  13      302.34      266.20     66.61 o 
  -4   7  13       46.43       47.64     16.56 o 
  -3   7  13     1249.82     1410.46     42.41 o 
  -2   7  13     1852.79     2178.74     55.74 o 
  -1   7  13        3.61       15.75     19.44 o 
   0   7  13     2446.26     2848.57     54.23 o 
   1   7  13      307.08      360.00     27.56 o 
   2   7  13      184.10      188.91     25.42 o 
   3   7  13     1361.72     1419.60     60.18 o 
   4   7  13        2.77        8.98     30.25 o 
   5   7  13      271.87      258.47     58.72 o 
   6   7  13      249.19      249.29     69.42 o 
  -8   8  13       80.24       31.68     40.22 o 
  -7   8  13      183.61       86.92     48.38 o 
  -6   8  13      473.11      583.88    125.84 o 
  -5   8  13      123.16       82.60     38.47 o 
  -4   8  13      880.15      977.05     40.54 o 
  -3   8  13      341.89      376.57     31.43 o 
  -2   8  13      151.85      178.62     28.07 o 
  -1   8  13      735.07      945.20     43.13 o 
   0   8  13       29.25       32.55     19.93 o 
   1   8  13      995.54     1235.42     42.56 o 
   2   8  13     1011.44     1217.72    103.25 o 
   3   8  13        0.57      -28.72     34.03 o 
   4   8  13      312.71      290.46     93.29 o 
   5   8  13       14.15       -9.05     31.36 o 
   6   8  13      150.22      171.93     70.93 o 
  -7   9  13      527.37      443.84    184.96 o 
  -6   9  13        0.12       -5.96     24.71 o 
  -5   9  13      409.53        1.64     23.41 o 
  -4   9  13      242.94      137.25     39.60 o 
  -3   9  13      483.47      486.68     65.71 o 
  -2   9  13      675.67      807.43     37.47 o 
  -1   9  13      116.98      113.34     25.45 o 
   0   9  13      532.97      603.90     49.53 o 
   1   9  13       35.10       43.47     19.74 o 
   2   9  13      354.87      372.58     64.19 o 
   3   9  13      899.69     1064.16     63.54 o 
   4   9  13       50.41       15.25     30.28 o 
   5   9  13      361.22      415.92    107.67 o 
  -7  10  13      271.97        6.06     31.42 o 
  -6  10  13      973.94     1405.92     67.17 o 
  -5  10  13       49.85       16.55     30.26 o 
  -4  10  13      397.39       11.69     34.34 o 
  -3  10  13      318.09      390.39     70.79 o 
  -2  10  13        0.83       22.06     20.62 o 
  -1  10  13      702.73      836.92     37.42 o 
   0  10  13        5.64        2.75     18.24 o 
   1  10  13      799.09      882.49     52.08 o 
   2  10  13      550.26      585.69     82.02 o 
   3  10  13       20.06       17.27     32.59 o 
   4  10  13      318.58      204.06     78.95 o 
   5  10  13        3.45       43.77     51.48 o 
  -6  11  13        5.65        9.51     35.66 o 
  -5  11  13     1106.43     1519.75     79.49 o 
  -4  11  13      100.55       39.91     34.11 o 
  -3  11  13      382.54      321.12     80.83 o 
  -2  11  13      578.62      732.31     94.77 o 
  -1  11  13       62.17       45.55     25.56 o 
   0  11  13      321.52      219.86     66.82 o 
   1  11  13      103.14       56.02     25.62 o 
   2  11  13      387.03      303.34    114.15 o 
   3  11  13      654.12      934.16     76.68 o 
   4  11  13        0.03       -8.34     39.19 o 
  -5  12  13        0.09        9.21     32.93 o 
  -4  12  13      630.94      679.82    201.14 o 
  -3  12  13      363.96      146.65     57.52 o 
  -2  12  13       47.69       28.54     26.21 o 
  -1  12  13      635.63      751.89    129.80 o 
   0  12  13       45.60       16.96     24.28 o 
   1  12  13      302.59      190.73     73.78 o 
   2  12  13      358.52      391.80    135.57 o 
   3  12  13       18.99       21.74     37.32 o 
  -4  13  13       16.58       14.57     35.59 o 
  -3  13  13      377.45      113.68     70.90 o 
  -2  13  13      607.56      627.59    129.50 o 
  -1  13  13        2.13       -6.69     21.15 o 
   0  13  13      476.24      331.98     93.42 o 
   1  13  13       73.47       76.57     57.59 o 
   2  13  13       61.05       20.97     34.14 o 
  -3  14  13       80.18       22.75     40.06 o 
  -2  14  13       88.07       77.37     36.62 o 
  -1  14  13      432.56      485.92    101.03 o 
   0  14  13       20.06       -8.61     22.31 o 
  -9   0  14       37.09       27.90     55.72 o 
  -8   0  14     1257.15     1532.03    114.08 o 
  -7   0  14      978.92      996.21     51.60 o 
  -6   0  14      221.84      254.33     32.37 o 
  -5   0  14     1890.35     2474.29     67.54 o 
  -4   0  14       60.96       35.56     22.36 o 
  -3   0  14      182.72      247.14     36.88 o 
  -2   0  14     4320.83     4779.24     87.09 o 
  -1   0  14       74.52      100.34     33.00 o 
   0   0  14     3051.86     3227.86     73.44 o 
   1   0  14        7.28       28.67     25.99 o 
   2   0  14      905.70      938.94     51.75 o 
   3   0  14     1156.50     1310.41     54.21 o 
   4   0  14        0.15       26.03     25.08 o 
   5   0  14      650.55      779.53     53.86 o 
   6   0  14      501.69      523.50     67.24 o 
   7   0  14      146.18      208.98     99.58 o 
  -9   1  14      408.51      332.19    168.27 o 
  -8   1  14      131.09      102.13     47.11 o 
  -7   1  14     1079.64     1266.07     48.05 o 
  -6   1  14     1005.22     1254.60     34.74 o 
  -5   1  14       70.25       82.57     20.66 o 
  -4   1  14     2875.65     3386.14     56.36 o 
  -3   1  14      742.16      850.75     31.26 o 
  -2   1  14      307.31      362.81     28.09 o 
  -1   1  14     2824.70     3021.76     57.13 o 
   0   1  14      137.46      132.18     24.32 o 
   1   1  14     2887.07     3038.28     54.51 o 
   2   1  14     1216.08     1431.86     43.95 o 
   3   1  14      166.09      210.32     28.04 o 
   4   1  14      346.71      412.25     35.12 o 
   5   1  14        0.04        6.23     18.95 o 
   6   1  14      491.16      554.50     50.30 o 
   7   1  14      485.62      705.62     93.62 o 
  -9   2  14        6.76        8.40     37.37 o 
  -8   2  14      714.54      812.28    148.73 o 
  -7   2  14      369.42      354.13     82.80 o 
  -6   2  14      137.04      105.16     26.63 o 
  -5   2  14     1726.72     1992.77     42.96 o 
  -4   2  14        2.76       21.36     18.35 o 
  -3   2  14     2228.32     2328.14     46.55 o 
  -2   2  14     1899.02     2130.56     44.65 o 
  -1   2  14       61.80       78.43     22.34 o 
   0   2  14     2384.16     2616.70     51.07 o 
   1   2  14      188.03      207.27     24.69 o 
   2   2  14      811.74      943.21     35.94 o 
   3   2  14     1287.84     1393.93     43.47 o 
   4   2  14      106.25      104.11     22.45 o 
   5   2  14     1178.69     1280.07     43.64 o 
   6   2  14      308.61      371.13     43.22 o 
  -9   3  14      305.94      338.94     95.40 o 
  -8   3  14       83.89      104.07     33.66 o 
  -7   3  14      189.22      174.65     51.42 o 
  -6   3  14      677.80      751.40     45.03 o 
  -5   3  14       13.89       17.34     15.23 o 
  -4   3  14     2544.36     2761.92     54.22 o 
  -3   3  14      256.74      221.69     25.29 o 
  -2   3  14      777.54      880.88     34.04 o 
  -1   3  14     2103.25     2348.15     47.15 o 
   0   3  14      158.38      194.86     26.48 o 
   1   3  14     2168.41     2527.30     55.54 o 
   2   3  14     1700.49     1888.35     44.59 o 
   3   3  14       92.09       86.92     21.25 o 
   4   3  14      539.99      562.71     51.03 o 
   5   3  14       48.74       23.61     27.64 o 
   6   3  14      563.48      755.83     52.07 o 
  -9   4  14       57.95       78.10     57.62 o 
  -8   4  14      348.33      421.22     63.25 o 
  -7   4  14      148.79       80.74     36.89 o 
  -6   4  14       22.10       22.58     25.91 o 
  -5   4  14      901.58      894.93     55.69 o 
  -4   4  14        0.02       -0.84     13.67 o 
  -3   4  14     1863.73     2006.79     43.11 o 
  -2   4  14      608.01      708.58     35.84 o 
  -1   4  14       46.73       75.93     24.88 o 
   0   4  14     1041.37     1221.32     42.07 o 
   1   4  14      152.97      170.51     26.65 o 
   2   4  14      289.41      341.90     34.77 o 
   3   4  14     1449.69     1500.93     40.45 o 
   4   4  14       75.05       61.25     23.68 o 
   5   4  14      434.75      506.67     62.09 o 
   6   4  14      189.40      279.85     48.64 o 
  -8   5  14       86.70       84.21     34.24 o 
  -7   5  14      248.60      126.66     60.80 o 
  -6   5  14      311.10      245.30     64.34 o 
  -5   5  14        4.13        3.10      9.76 o 
  -4   5  14     1189.49     1213.07     53.15 o 
  -3   5  14      412.39      458.78     38.22 o 
  -2   5  14      459.10      536.34     29.20 o 
  -1   5  14      189.48      210.89     26.97 o 
   0   5  14        3.92        1.22     13.17 o 
   1   5  14      194.89      234.10     28.14 o 
   2   5  14     1452.31     1688.83     46.18 o 
   3   5  14      357.28      359.88     43.33 o 
   4   5  14      293.89      247.97     56.77 o 
   5   5  14        4.29      -16.82     30.14 o 
   6   5  14      185.27      167.70     50.18 o 
  -8   6  14      372.22      355.87     99.62 o 
  -7   6  14      289.86      268.72     69.18 o 
  -6   6  14       73.97       52.17     31.68 o 
  -5   6  14      372.78      343.96    110.25 o 
  -4   6  14       27.37       20.78     17.86 o 
  -3   6  14      550.75      631.91     33.13 o 
  -2   6  14      871.54     1029.50     38.06 o 
  -1   6  14        2.93      -10.40     18.44 o 
   0   6  14      496.67      539.22     32.42 o 
   1   6  14       33.97       30.04     18.82 o 
   2   6  14      231.46      242.27     37.54 o 
   3   6  14      449.22      330.56     74.90 o 
   4   6  14       24.27       24.63     34.76 o 
   5   6  14      279.51      239.69     72.14 o 
   6   6  14       81.43       72.57     41.97 o 
  -8   7  14        2.55       17.61     51.90 o 
  -7   7  14      249.71       95.71     55.62 o 
  -6   7  14      369.37      363.17     85.18 o 
  -5   7  14        7.69        5.33     28.13 o 
  -4   7  14      293.08      262.70     48.41 o 
  -3   7  14      127.35      182.96     24.29 o 
  -2   7  14       21.24       30.75     19.95 o 
  -1   7  14      853.63      994.33     39.41 o 
   0   7  14      169.95      163.00     26.29 o 
   1   7  14      691.79      797.73     66.64 o 
   2   7  14      215.95      199.50     31.06 o 
   3   7  14      289.82      243.47     39.47 o 
   4   7  14       88.02       63.24     36.78 o 
   5   7  14        2.42        6.20     33.37 o 
  -7   8  14       38.34        1.89     24.92 o 
  -6   8  14       46.94       18.45     28.77 o 
  -5   8  14      358.92      159.22     94.02 o 
  -4   8  14       57.51       47.90     17.96 o 
  -3   8  14      119.70       84.70     26.17 o 
  -2   8  14      192.17      165.86     30.91 o 
  -1   8  14       16.12       18.57     20.12 o 
   0   8  14      680.25      813.84     41.01 o 
   1   8  14       12.60        2.78     13.60 o 
   2   8  14      376.50      349.77     69.02 o 
   3   8  14        2.26       29.49     32.15 o 
   4   8  14        0.14       -0.38     24.16 o 
   5   8  14      199.95      213.46     55.13 o 
  -7   9  14       53.41       20.15     35.46 o 
  -6   9  14       30.31        7.86     34.90 o 
  -5   9  14        7.76       -7.92     26.28 o 
  -4   9  14      168.34       46.65     38.70 o 
  -3   9  14       15.27       10.39     18.48 o 
  -2   9  14       23.09       26.63     20.75 o 
  -1   9  14      196.99      179.93     32.51 o 
   0   9  14        0.35       -1.94     14.05 o 
   1   9  14       13.86        9.40     20.76 o 
   2   9  14       59.98       42.11     21.55 o 
   3   9  14       27.43       23.68     31.15 o 
   4   9  14       19.55       17.22     33.37 o 
  -6  10  14        1.66       -7.35     32.96 o 
  -5  10  14       17.52       17.04     41.57 o 
  -4  10  14       44.24       23.79     31.69 o 
  -3  10  14       29.18       14.04     20.37 o 
  -2  10  14      102.45      100.45     28.04 o 
  -1  10  14       44.39       41.70     23.78 o 
   0  10  14       51.10       36.73     23.26 o 
   1  10  14        5.10       15.62     19.59 o 
   2  10  14        1.42      -16.89     32.93 o 
   3  10  14        0.11      -33.01     37.81 o 
   4  10  14        8.09      -15.83     37.24 o 
  -6  11  14        0.11       16.27     37.15 o 
  -5  11  14        1.10      -13.84     31.33 o 
  -4  11  14        0.02       -4.28     25.52 o 
  -3  11  14       52.49       30.07     22.48 o 
  -2  11  14       43.69       35.54     30.63 o 
  -1  11  14       12.44       25.82     24.02 o 
   0  11  14        0.00        0.87     17.63 o 
   1  11  14        1.34       21.15     22.46 o 
   2  11  14       13.08       31.42     44.17 o 
   3  11  14        1.94       10.98     38.15 o 
  -5  12  14        0.38        0.68     28.41 o 
  -4  12  14        8.91        3.45     28.26 o 
  -3  12  14        0.70        5.82     27.93 o 
  -2  12  14       36.18       33.21     24.67 o 
  -1  12  14        4.24       13.44     22.04 o 
   0  12  14        0.24        8.62     25.02 o 
   1  12  14        5.13       -1.67     30.30 o 
   2  12  14       15.50       -1.85     26.70 o 
  -3  13  14       14.76        8.93     36.71 o 
  -2  13  14        7.78        6.46     22.02 o 
  -1  13  14       64.16       38.06     27.38 o 
   0  13  14        0.07        7.12     22.58 o 
   1  13  14       16.81        9.40     32.35 o 
  -8   1  15        0.75      -18.48     38.77 o 
  -7   1  15        9.18       11.04     20.17 o 
  -6   1  15       64.20       52.41     19.81 o 
  -5   1  15      365.84      430.02     27.21 o 
  -4   1  15      157.12      163.25     25.64 o 
  -3   1  15        9.28       -1.52     12.64 o 
  -2   1  15      223.50      241.87     29.85 o 
  -1   1  15        9.12       19.22     19.09 o 
   0   1  15        3.38      -10.17     17.88 o 
   1   1  15        4.06       14.40     23.38 o 
   2   1  15        2.05       10.58     19.41 o 
   3   1  15        2.83       13.60     20.73 o 
   4   1  15       63.24       54.66     21.94 o 
   5   1  15       56.33       74.96     25.46 o 
   6   1  15        0.38      -27.35     35.67 o 
  -8   2  15        4.06       -3.26     31.84 o 
  -7   2  15      121.06       85.70     28.60 o 
  -6   2  15       38.94       38.94     22.27 o 
  -5   2  15       39.17       46.49     16.64 o 
  -4   2  15     1000.49     1183.01     38.65 o 
  -3   2  15       35.41       69.79     24.29 o 
  -2   2  15       28.31       15.61     19.21 o 
  -1   2  15       95.33      137.07     26.01 o 
   0   2  15       43.95       59.90     22.44 o 
   1   2  15      184.70      182.70     27.68 o 
   2   2  15        8.38       -6.88     17.84 o 
   3   2  15       22.32       10.26     19.42 o 
   4   2  15        1.52       -1.67     15.20 o 
   5   2  15       14.77       18.37     29.33 o 
   6   2  15       76.96       63.72     35.56 o 
  -8   3  15      147.38      169.54     50.33 o 
  -7   3  15       27.45       15.81     26.08 o 
  -6   3  15      126.23       78.60     34.92 o 
  -5   3  15      502.47      545.86     44.00 o 
  -4   3  15       65.79       65.45     23.43 o 
  -3   3  15      268.16      333.75     27.81 o 
  -2   3  15      291.94      367.02     28.09 o 
  -1   3  15        7.91       13.67     19.56 o 
   0   3  15       56.44       76.97     23.57 o 
   1   3  15      117.23      121.97     25.71 o 
   2   3  15       33.81       29.31     22.84 o 
   3   3  15       23.89       18.11     18.35 o 
   4   3  15        8.95       -2.96     17.25 o 
   5   3  15      112.94      136.00     39.44 o 
   6   3  15       65.51       86.27     38.04 o 
  -8   4  15       15.42       39.81     34.26 o 
  -7   4  15      150.24      134.69     57.37 o 
  -6   4  15       94.81       64.55     35.05 o 
  -5   4  15       41.76       43.95     15.59 o 
  -4   4  15      360.25      375.12     29.61 o 
  -3   4  15      137.54      111.94     23.13 o 
  -2   4  15      326.76      408.30     32.51 o 
  -1   4  15      381.84      462.74     32.39 o 
   0   4  15        0.66       -2.38     15.51 o 
   1   4  15      155.14      153.48     26.40 o 
   2   4  15      226.90      194.89     35.58 o 
   3   4  15       11.78       11.15     16.61 o 
   4   4  15      126.86       85.27     34.61 o 
   5   4  15        2.51       11.16     30.47 o 
   6   4  15      101.29      120.38     44.53 o 
  -8   5  15      200.14      150.20     46.99 o 
  -7   5  15       68.94       33.64     40.17 o 
  -6   5  15        2.53        1.28     18.97 o 
  -5   5  15      204.75      139.58     48.71 o 
  -4   5  15       36.78       37.75     18.78 o 
  -3   5  15      540.30      606.34     33.24 o 
  -2   5  15      264.69      298.64     27.83 o 
  -1   5  15      572.46      617.88     33.83 o 
   0   5  15      762.00      952.28     45.37 o 
   1   5  15       23.03       17.54     21.92 o 
   2   5  15       86.31       78.85     26.68 o 
   3   5  15      304.21      221.24     42.69 o 
   4   5  15       92.37       90.14     37.90 o 
   5   5  15      225.53      246.61     50.33 o 
  -8   6  15       17.48       45.00     40.45 o 
  -7   6  15       52.46       37.21     35.72 o 
  -6   6  15      127.77       91.60     40.30 o 
  -5   6  15        8.12        0.74     23.57 o 
  -4   6  15      234.98      189.06     34.54 o 
  -3   6  15      113.21       93.47     26.95 o 
  -2   6  15      276.12      272.52     31.09 o 
  -1   6  15      564.60      636.04     53.39 o 
   0   6  15      697.12      771.07     36.84 o 
   1   6  15     2200.51     2715.66     54.72 o 
   2   6  15      315.82      257.61     40.66 o 
   3   6  15      137.57      103.25     30.40 o 
   4   6  15      242.75      198.99     58.03 o 
   5   6  15        3.74        2.09     32.95 o 
  -7   7  15      144.53       74.60     48.31 o 
  -6   7  15       64.52       17.70     29.11 o 
  -5   7  15      316.76      161.87     79.33 o 
  -4   7  15        1.27        3.35     11.67 o 
  -3   7  15      343.38      332.48     49.93 o 
  -2   7  15      240.43      228.25     35.27 o 
  -1   7  15      311.51      297.14     44.70 o 
   0   7  15      986.45     1186.56     46.13 o 
   1   7  15       23.90       28.05     25.11 o 
   2   7  15      481.57      528.46    101.37 o 
   3   7  15      505.74      432.30    134.20 o 
   4   7  15      168.55      135.23     44.89 o 
   5   7  15      218.43      191.51     56.62 o 
  -7   8  15      308.18      127.01     91.75 o 
  -6   8  15      316.29      138.40     76.13 o 
  -5   8  15       52.62       10.87     26.79 o 
  -4   8  15      631.62      779.13    146.19 o 
  -3   8  15      227.57      134.76     43.86 o 
  -2   8  15      214.78      181.98     42.63 o 
  -1   8  15      242.34      185.42     46.79 o 
   0   8  15       41.41       36.76     24.96 o 
   1   8  15      484.85      590.96     74.98 o 
   2   8  15      546.63      378.16    124.52 o 
   3   8  15      213.29      158.58     51.72 o 
   4   8  15      191.92      192.00     57.57 o 
  -6   9  15      309.70       60.63     62.49 o 
  -5   9  15      480.15      493.10    217.94 o 
  -4   9  15        9.05        8.29     26.67 o 
  -3   9  15      642.34      803.13     66.53 o 
  -2   9  15      382.83      327.45     70.85 o 
  -1   9  15       38.61       42.54     27.97 o 
   0   9  15      438.40      407.13     80.57 o 
   1   9  15       59.39       47.94     28.59 o 
   2   9  15      150.77       77.12     42.61 o 
   3   9  15      104.61       64.62     45.98 o 
   4   9  15       65.80       75.73     46.41 o 
  -6  10  15      353.78      119.95     77.83 o 
  -5  10  15      141.52       56.19     45.33 o 
  -4  10  15      916.19     1227.66     63.45 o 
  -3  10  15      103.89       43.31     23.19 o 
  -2  10  15       83.96       76.60     29.69 o 
  -1  10  15      483.43      566.72     80.50 o 
   0  10  15       27.64       28.61     23.62 o 
   1  10  15      354.37      218.23     78.88 o 
   2  10  15      292.19      158.33     79.85 o 
   3  10  15       94.50       59.84     45.19 o 
  -5  11  15      546.98      191.10    105.26 o 
  -4  11  15       34.67       13.88     33.62 o 
  -3  11  15      740.06      855.47    234.55 o 
  -2  11  15      387.22      260.24     83.81 o 
  -1  11  15       97.90       43.77     36.51 o 
   0  11  15      353.48      254.27     79.17 o 
   1  11  15       40.03       23.12     42.68 o 
   2  11  15      179.08       63.48     45.81 o 
  -3  12  15       16.38       31.06     37.98 o 
  -2  12  15      211.33      193.33     44.26 o 
  -1  12  15      450.58      369.94    100.89 o 
   0  12  15       63.49       53.35     37.16 o 
   1  12  15      314.51      159.75     82.68 o 
  -8   0  16      228.84      343.39     95.50 o 
  -7   0  16       43.12       45.02     79.26 o 
  -6   0  16      769.46      911.08     71.35 o 
  -5   0  16     1497.50     1676.60     59.84 o 
  -4   0  16      384.31      504.27     42.91 o 
  -3   0  16      585.87      857.92     56.48 o 
  -2   0  16      744.90      873.01     55.21 o 
  -1   0  16      754.39     1001.66     57.78 o 
   0   0  16     1358.16     1665.73     64.52 o 
   1   0  16       30.58       19.36     30.97 o 
   2   0  16     1032.39     1275.54     64.25 o 
   3   0  16       59.64       70.89     34.42 o 
   4   0  16      397.90      350.59    112.88 o 
   5   0  16      565.77      724.83     78.21 o 
  -8   1  16       20.41       31.99     45.05 o 
  -7   1  16      463.06      591.89     67.38 o 
  -6   1  16      277.73      263.69     49.88 o 
  -5   1  16      674.29      832.12     37.78 o 
  -4   1  16     1469.28     1761.89     47.58 o 
  -3   1  16       59.52       55.34     22.25 o 
  -2   1  16      485.88      673.59     37.71 o 
  -1   1  16      670.79      774.29     39.64 o 
   0   1  16      223.28      255.99     33.09 o 
   1   1  16     2140.68     2583.98     54.26 o 
   2   1  16      116.21      120.51     29.05 o 
   3   1  16      449.47      495.89     39.15 o 
   4   1  16      277.81      261.44     49.44 o 
   5   1  16        4.72        6.09     29.66 o 
  -8   2  16      474.92      502.87    132.13 o 
  -7   2  16       41.38       23.96     27.83 o 
  -6   2  16      197.19      198.82     34.36 o 
  -5   2  16      793.56      918.11     37.18 o 
  -4   2  16      121.34      131.85     23.80 o 
  -3   2  16     1489.23     1791.72     50.97 o 
  -2   2  16      297.61      323.43     30.64 o 
  -1   2  16     1183.85     1327.79     47.39 o 
   0   2  16      931.39     1213.42     43.36 o 
   1   2  16       12.05        2.11     14.77 o 
   2   2  16      902.80     1078.16     47.50 o 
   3   2  16      102.68       79.99     27.50 o 
   4   2  16      415.15      444.32     48.42 o 
   5   2  16      538.95      641.57     58.99 o 
  -8   3  16        6.11      -16.31     45.37 o 
  -7   3  16      286.53      173.13     77.52 o 
  -6   3  16      326.34      301.58     75.34 o 
  -5   3  16      365.23      364.25     32.47 o 
  -4   3  16      438.09      489.51     50.63 o 
  -3   3  16      218.33      210.99     39.93 o 
  -2   3  16     1077.89     1250.49     42.58 o 
  -1   3  16      289.13      298.68     31.70 o 
   0   3  16      568.59      606.85     50.75 o 
   1   3  16     1179.12     1450.42     47.02 o 
   2   3  16      127.85       97.81     26.17 o 
   3   3  16      388.72      284.81     74.79 o 
   4   3  16      335.93      234.06     62.32 o 
   5   3  16       10.33        5.08     25.94 o 
  -7   4  16      122.77       69.43     35.87 o 
  -6   4  16      136.83       83.64     47.52 o 
  -5   4  16      312.96      241.45     46.42 o 
  -4   4  16        2.42        3.69     16.00 o 
  -3   4  16     1010.69     1156.38     40.25 o 
  -2   4  16      155.48      199.82     33.01 o 
  -1   4  16      721.58      840.53     41.67 o 
   0   4  16      360.08      342.24     36.09 o 
   1   4  16       13.20       -2.18     16.87 o 
   2   4  16      338.33      314.49     70.77 o 
   3   4  16      178.84       92.98     29.88 o 
   4   4  16      286.72      209.97     65.48 o 
   5   4  16      320.60      345.44     52.73 o 
  -7   5  16      315.39      221.24     91.16 o 
  -6   5  16      297.92      298.33    109.73 o 
  -5   5  16      183.38       90.99     38.77 o 
  -4   5  16      485.82      417.32     84.35 o 
  -3   5  16       31.07       27.83     21.54 o 
  -2   5  16      564.69      635.04     63.48 o 
  -1   5  16      242.95      173.82     30.86 o 
   0   5  16      118.16      104.75     29.89 o 
   1   5  16      219.19      184.89     48.99 o 
   2   5  16      155.09       81.35     28.38 o 
   3   5  16       14.87       15.43     22.39 o 
   4   5  16      265.50      247.01     63.05 o 
   5   5  16       33.94       53.33     40.07 o 
  -7   6  16       39.79       24.03     34.26 o 
  -6   6  16      377.50      343.14    108.45 o 
  -5   6  16      201.74      107.47     56.61 o 
  -4   6  16        5.62       -2.46     15.00 o 
  -3   6  16      426.76      420.03     82.57 o 
  -2   6  16      148.67      137.74     26.99 o 
  -1   6  16      308.26      293.19     61.48 o 
   0   6  16      362.38      277.03     65.84 o 
   1   6  16       24.46       21.79     24.62 o 
   2   6  16      140.96      145.28     37.38 o 
   3   6  16       21.71        3.30     24.75 o 
   4   6  16      193.75      174.41     54.68 o 
  -6   7  16      104.72       20.59     32.76 o 
  -5   7  16      254.68       66.71     40.27 o 
  -4   7  16      362.22       90.53     55.53 o 
  -3   7  16       15.87        1.63     19.52 o 
  -2   7  16      103.89      102.05     31.08 o 
  -1   7  16      136.30       92.01     27.14 o 
   0   7  16       81.79       51.87     25.76 o 
   1   7  16      450.45      423.90     86.08 o 
   2   7  16        1.03       -7.75     21.07 o 
   3   7  16      253.12      172.64     70.81 o 
   4   7  16       22.34       20.97     35.12 o 
  -6   8  16       46.48        7.99     29.64 o 
  -5   8  16       39.28       -3.46     31.09 o 
  -4   8  16       31.47       19.67     29.46 o 
  -3   8  16      279.11      162.73     56.29 o 
  -2   8  16       67.59       52.55     26.53 o 
  -1   8  16       51.20       47.42     27.38 o 
   0   8  16       66.63       57.64     25.77 o 
   1   8  16        0.28      -10.36     20.57 o 
   2   8  16      486.41      258.55    124.51 o 
   3   8  16        1.70        3.09     29.62 o 
  -5   9  16       27.54       16.23     38.00 o 
  -4   9  16       31.01        4.42     27.40 o 
  -3   9  16       11.86        3.04     18.02 o 
  -2   9  16       48.25       26.25     25.53 o 
  -1   9  16      106.26       83.86     29.39 o 
   0   9  16       68.29       40.01     32.29 o 
   1   9  16       91.16       58.06     31.06 o 
   2   9  16        4.87       10.97     33.18 o 
   3   9  16        0.76       10.72     36.68 o 
  -4  10  16        6.30       10.07     31.46 o 
  -3  10  16        1.02       -7.49     29.47 o 
  -2  10  16        0.80       -7.25     21.41 o 
  -1  10  16       42.76       34.37     29.47 o 
   0  10  16       11.90       20.93     23.83 o 
   1  10  16        0.45       17.50     38.07 o 
   2  10  16       64.99       51.35     37.76 o 
  -3  11  16        8.52       22.29     37.75 o 
  -2  11  16        0.07       14.43     26.92 o 
  -1  11  16        8.47       12.24     27.81 o 
   0  11  16       12.71       27.20     25.55 o 
   1  11  16       28.90      -10.52     31.99 o 
  -7   1  17        0.01       40.62     46.73 o 
  -6   1  17        6.03       15.81     22.72 o 
  -5   1  17        2.54        6.41     16.59 o 
  -4   1  17       37.39       49.09     23.31 o 
  -3   1  17      127.05      119.26     28.00 o 
  -2   1  17        1.76       10.73     19.35 o 
  -1   1  17      105.70      100.76     31.64 o 
   0   1  17       25.43       32.30     26.62 o 
   1   1  17       26.36       10.72     21.19 o 
   2   1  17        6.43       15.01     22.10 o 
   3   1  17        0.01       -3.89     20.83 o 
   4   1  17        0.09        3.67     19.68 o 
  -7   2  17       12.33       -8.30     38.37 o 
  -6   2  17        0.18       -9.03     24.08 o 
  -5   2  17       35.22       33.05     21.72 o 
  -4   2  17      213.38      211.73     32.73 o 
  -3   2  17      131.05      121.68     26.10 o 
  -2   2  17      209.81      194.41     37.99 o 
  -1   2  17       28.68       36.65     24.39 o 
   0   2  17        3.44       -2.17     18.69 o 
   1   2  17      112.14       61.77     26.88 o 
   2   2  17       17.34       22.81     23.60 o 
   3   2  17       37.62       39.08     24.82 o 
   4   2  17        6.40        4.72     22.16 o 
  -7   3  17        0.14        9.80     22.42 o 
  -6   3  17       36.69       63.45     31.47 o 
  -5   3  17      146.06      170.70     32.94 o 
  -4   3  17      158.21      178.59     29.37 o 
  -3   3  17      129.02      107.60     29.58 o 
  -2   3  17       17.59       31.65     25.01 o 
  -1   3  17      248.35      217.46     35.61 o 
   0   3  17      182.47      164.86     40.97 o 
   1   3  17       39.31       32.51     23.71 o 
   2   3  17       31.10        9.44     21.42 o 
   3   3  17       13.94       13.66     22.01 o 
   4   3  17       10.10       24.15     34.67 o 
  -7   4  17      167.52       80.02     46.86 o 
  -6   4  17       36.30       14.80     28.05 o 
  -5   4  17      251.26      243.35     57.94 o 
  -4   4  17       57.27       56.97     24.47 o 
  -3   4  17       26.71       22.51     24.64 o 
  -2   4  17      234.12      211.92     36.79 o 
  -1   4  17       47.94       47.90     25.26 o 
   0   4  17      151.30       77.80     29.84 o 
   1   4  17      202.08      108.91     42.26 o 
   2   4  17       88.72       71.04     29.46 o 
   3   4  17       31.39       26.06     32.33 o 
   4   4  17       36.35       30.35     34.37 o 
  -6   5  17       85.30       71.23     40.23 o 
  -5   5  17      207.28       81.55     50.36 o 
  -4   5  17        6.56        0.34     17.36 o 
  -3   5  17      109.82       74.66     26.32 o 
  -2   5  17       20.12       25.50     22.71 o 
  -1   5  17      283.20      151.38     41.56 o 
   0   5  17      345.59      278.36     61.44 o 
   1   5  17       33.09       20.07     28.40 o 
   2   5  17      242.47      167.80     48.26 o 
   3   5  17        3.04        6.20     31.22 o 
   4   5  17      110.19      116.36     48.09 o 
  -6   6  17       74.66       23.84     34.65 o 
  -5   6  17       94.51       13.39     29.66 o 
  -4   6  17      211.47       43.55     34.03 o 
  -3   6  17       50.01       20.42     23.41 o 
  -2   6  17      143.95       87.40     32.11 o 
  -1   6  17       40.56       40.47     26.15 o 
   0   6  17      129.30       61.88     28.01 o 
   1   6  17      404.64      317.63     71.55 o 
   2   6  17       43.73        7.39     26.31 o 
   3   6  17      565.22      538.00    134.51 o 
  -6   7  17      261.56      115.02     67.31 o 
  -5   7  17      110.10       12.39     31.02 o 
  -4   7  17        0.49       13.03     31.93 o 
  -3   7  17      371.27      178.82     84.79 o 
  -2   7  17       55.86       41.28     28.81 o 
  -1   7  17      232.81      145.35     42.61 o 
   0   7  17      205.91      122.24     40.22 o 
   1   7  17        8.27       12.86     24.67 o 
   2   7  17      275.52      219.99     80.66 o 
   3   7  17        6.53        1.95     26.54 o 
  -5   8  17      392.89      157.49     92.57 o 
  -4   8  17      340.81      128.44     78.27 o 
  -3   8  17       16.26       -1.75     20.73 o 
  -2   8  17      438.80      374.86     97.44 o 
  -1   8  17       81.26       53.75     29.10 o 
   0   8  17      116.47       66.41     32.81 o 
   1   8  17      164.11      114.21     38.32 o 
   2   8  17       55.95       52.65     40.90 o 
  -4   9  17      129.06       45.75     39.45 o 
  -3   9  17      370.78      115.70     65.89 o 
  -2   9  17       63.33       24.54     26.15 o 
  -1   9  17      379.97      392.59     83.56 o 
   0   9  17      306.23      233.71     71.39 o 
   1   9  17       13.27       16.33     35.91 o 
  -3  10  17       15.51        1.66     26.50 o 
  -2  10  17      359.53      226.57     75.56 o 
  -1  10  17      127.58       85.25     37.77 o 
   0  10  17      161.79      175.27     48.02 o 
  -6   0  18      310.84      436.59     96.04 o 
  -5   0  18       86.11       71.57     33.94 o 
  -4   0  18      311.17      328.83     46.16 o 
  -3   0  18      833.38     1064.28     74.08 o 
  -2   0  18        8.09       -4.79     29.61 o 
  -1   0  18      520.78      724.14     69.96 o 
   0   0  18      502.35      191.87    147.50 o 
   1   0  18       17.05        2.79     29.21 o 
   2   0  18      573.40      717.35     74.06 o 
   3   0  18        6.24      -16.97     32.03 o 
  -6   1  18        3.78       26.95     39.78 o 
  -5   1  18      431.69      393.88     37.45 o 
  -4   1  18      563.31      649.27     43.69 o 
  -3   1  18      104.86       96.02     37.12 o 
  -2   1  18      830.81     1103.07     47.43 o 
  -1   1  18       36.28       37.99     24.82 o 
   0   1  18      218.20      124.67     56.12 o 
   1   1  18      546.35      596.34     95.69 o 
   2   1  18       11.66       12.16     23.83 o 
   3   1  18      715.73      927.33     70.70 o 
  -6   2  18      375.55      392.01     58.55 o 
  -5   2  18      201.28      239.89     41.05 o 
  -4   2  18      186.28      226.71     31.59 o 
  -3   2  18      387.78      368.43     71.71 o 
  -2   2  18        2.57       13.25     24.07 o 
  -1   2  18      797.25      919.26    114.83 o 
   0   2  18      532.06      647.80     71.69 o 
   1   2  18      147.98      113.90     43.88 o 
   2   2  18      306.89      195.46     63.94 o 
   3   2  18        1.74        2.60     19.94 o 
  -6   3  18       28.95       23.95     34.22 o 
  -5   3  18      375.52      437.06     47.63 o 
  -4   3  18      228.60      254.64     36.22 o 
  -3   3  18        2.21       10.26     22.43 o 
  -2   3  18      742.52      959.90     46.04 o 
  -1   3  18       35.61       41.46     26.79 o 
   0   3  18      396.17      319.75     92.04 o 
   1   3  18      279.11      222.34     68.25 o 
   2   3  18       31.79       13.53     27.33 o 
   3   3  18      519.89      676.99     64.75 o 
  -6   4  18      741.88     1100.11     62.43 o 
  -5   4  18      108.70      107.73     37.50 o 
  -4   4  18       44.17       42.93     23.39 o 
  -3   4  18      384.49      323.38     90.16 o 
  -2   4  18        2.40        0.01     17.38 o 
  -1   4  18      453.76      313.27     71.12 o 
   0   4  18      329.34      199.57     74.25 o 
   1   4  18       76.10       75.76     35.78 o 
   2   4  18      131.02       88.18     36.55 o 
   3   4  18        6.25        3.39     25.63 o 
  -6   5  18       13.03      -28.65     35.79 o 
  -5   5  18      390.93      408.31    136.50 o 
  -4   5  18      295.77       -1.09     26.33 o 
  -3   5  18        4.57        2.44     18.99 o 
  -2   5  18      446.65      419.05    109.30 o 
  -1   5  18       13.44       19.41     25.48 o 
   0   5  18      283.97       56.70     33.38 o 
   1   5  18      200.13      114.46     40.90 o 
   2   5  18        1.16        8.79     21.74 o 
   3   5  18       83.79        6.84    101.71 o 
  -5   6  18       10.32       36.19     38.84 o 
  -4   6  18       90.43       23.74     34.63 o 
  -3   6  18      312.88       94.17     43.02 o 
  -2   6  18        1.45        3.79     20.71 o 
  -1   6  18      266.36      150.64     54.12 o 
   0   6  18      124.84       61.84     31.28 o 
   1   6  18       46.58       39.92     29.63 o 
   2   6  18      110.29       82.12     42.81 o 
  -4   7  18      127.55       31.33     39.02 o 
  -3   7  18       55.10       31.87     28.61 o 
  -2   7  18      218.82       64.63     32.14 o 
  -1   7  18       10.88       10.26     24.52 o 
   0   7  18       67.69       59.37     33.75 o 
   1   7  18       89.99       47.39     33.63 o 
  -4   8  18       46.58       -3.16     44.95 o 
  -3   8  18       18.44        4.83     27.35 o 
  -2   8  18        1.94       13.50     23.61 o 
  -1   8  18      130.93       75.96     33.32 o 
   0   8  18       50.73       26.54     27.49 o 
  -5   1  19        0.34       20.43     26.35 o 
  -4   1  19        2.86       24.02     24.89 o 
  -3   1  19        9.26       11.68     23.76 o 
  -2   1  19       13.83        7.74     21.48 o 
  -1   1  19       86.88       40.73     28.14 o 
   0   1  19        1.61        7.94     23.19 o 
   1   1  19        9.67        8.79     24.24 o 
   2   1  19       17.89       41.11     33.42 o 
  -5   2  19       15.03       34.77     33.91 o 
  -4   2  19       22.29       22.84     23.97 o 
  -3   2  19       22.63        7.25     21.06 o 
  -2   2  19       54.50       28.19     27.03 o 
  -1   2  19       11.96       12.13     24.75 o 
   0   2  19       79.17       78.30     33.72 o 
   1   2  19       26.95       19.84     27.87 o 
   2   2  19        0.84       -3.18     24.18 o 
  -5   3  19       32.90       43.95     34.86 o 
  -4   3  19       61.30       58.69     28.82 o 
  -3   3  19       38.09       20.70     28.85 o 
  -2   3  19       23.78        3.52     21.50 o 
  -1   3  19      105.70       47.69     29.80 o 
   0   3  19       32.26       41.77     30.37 o 
   1   3  19       24.04       20.05     29.28 o 
   2   3  19       75.88       52.75     30.57 o 
  -5   4  19      119.27      142.97     43.89 o 
  -4   4  19       70.11       37.93     38.26 o 
  -3   4  19       46.53       23.67     24.61 o 
  -2   4  19      117.26       53.58     29.86 o 
  -1   4  19        4.79       16.51     27.06 o 
   0   4  19       35.70       15.22     25.08 o 
   1   4  19       84.50       46.95     28.96 o 
  -4   5  19       54.44        4.27     26.36 o 
  -3   5  19      149.66       18.31     24.83 o 
  -2   5  19       11.18        4.56     23.37 o 
  -1   5  19       64.58       58.93     32.97 o 
   0   5  19      103.67       77.50     32.77 o 
   1   5  19       33.94       21.82     30.72 o 
  -3   6  19        2.49        1.55     22.20 o 
  -2   6  19      308.45       79.64     42.31 o 
  -1   6  19       18.21       10.21     26.41 o 
   0   6  19       34.56       20.10     27.66 o 
  -2   7  19        6.69      -18.76     27.07 o 
  -1   7  19      265.63      308.96     62.09 o 
  -4   0  20      106.01       95.62     42.15 o 
  -3   0  20      190.32      161.77     68.88 o 
  -2   0  20      159.67       61.23     48.17 o 
  -1   0  20      546.37      444.78    197.93 o 
   0   0  20       35.72       14.28     36.18 o 
  -4   1  20       65.37       85.06     30.87 o 
  -3   1  20      222.57      171.12     49.23 o 
  -2   1  20      324.95      335.23     85.59 o 
  -1   1  20        0.16       10.92     27.60 o 
   0   1  20      241.57      111.15     47.36 o 
  -4   2  20      195.14      236.65     46.76 o 
  -3   2  20      189.09      135.37     44.98 o 
  -2   2  20       86.87       25.58     28.67 o 
  -1   2  20      335.44      213.40     83.25 o 
   0   2  20       28.22       11.21     24.58 o 
  -3   3  20      129.29       51.47     31.53 o 
  -2   3  20      245.48      159.90     61.01 o 
  -1   3  20        0.57      -24.06     32.56 o 
   0   3  20      201.48      143.85     58.27 o 
  -2   4  20       68.22       38.09     31.20 o 
  -1   4  20      254.44      121.81     57.29 o 
                                                 
